# Supplementary material for: Odintifier - A computational method for identifying insertions of organellar origin from modern and ancient high-throughput sequencing data based on haplotype phasing
Source: BMC Bioinformatics. 2015 Jul 28;16(1):232. doi: 10.1186/s12859-015-0682-1 (PMC4517485; doi:10.1186/s12859-015-0682-1)
Supplement: Additional file 1: — This file contains the manual characterization of the 334 differing positions of the 12 sequences assembled with the grapevine dataset. (XLS 87 kb) [file 12859_2015_682_MOESM1_ESM.xls]

## Sheet: Sheet1
Additional file 2. Grapevine manual characterization
This file contains the manual characterization of the 334 differing positions of the 12 sequences assembled with the grapevine dataset
The grapevine dataset was mapped against the plastid reference genome (NC_007957.1) in four different ways: 1) a relaxed one disabling the seed, 2) default parameters, 3) strict one of -n 0.1, and 4) a stricter of -n 2.
Pos	Note	DisabledSeed_2/3	Note	DefaultParameters_2/3	Note	StrictMapping_2/3	Note	2ED_23	Note	DisabledSeed_MC	Note	DefaultParameters_MC	Note	StrictMapping_MC	Note	2ED_MC	Note	DisabledSeed_Phasing	Note	DefaultParameters_Phasing	Note	StrictMapping_Phasing	Note	2ED_Phasing	Note
205		T		T		T		T		T		T		T		T		T		T		T		F	Single SNP on 2ED that phasing cannot phase
2086		T	-	T	-	T	-	T	-	T	-	T	-	T	-	T	-	F	Wrong phasing, zone of many haplotypes together, two blocks together that should be separated (inclusion of multiple haplotypes)	T	-	T	-	T	-
2140		T	-	T	-	T	-	T	-	T	-	T	-	T	-	T	-	F	Wrong phasing, zone of many haplotypes together, two blocks together that should be separated (inclusion of multiple haplotypes)	T	-	T	-	T	-
2164		T	-	T	-	T	-	T	-	T	-	T	-	T	-	T	-	F	Wrong phasing, zone of many haplotypes together, two blocks together that should be separated (inclusion of multiple haplotypes)	T	-	T	-	T	-
2183		T	-	T	-	T	-	T	-	T	-	T	-	T	-	T	-	F	Wrong phasing, zone of many haplotypes together, two blocks together that should be separated (inclusion of multiple haplotypes)	T	-	T	-	T	-
2254		T	-	T	-	T	-	T	-	T	-	T	-	T	-	T	-	F	Wrong phasing, zone of many haplotypes together, two blocks together that should be separated (inclusion of multiple haplotypes)	T	-	T	-	T	-
2314		T	-	T	-	T	-	T	-	T	-	T	-	T	-	T	-	F	Wrong phasing, zone of many haplotypes together, two blocks together that should be separated (inclusion of multiple haplotypes)	T	-	T	-	T	-
2402		T	-	T	-	T	-	T	-	T	-	T	-	T	-	T	-	F	Wrong phasing, zone of many haplotypes together, two blocks together that should be separated (inclusion of multiple haplotypes)	T	-	T	-	T	-
2412		T	-	T	-	T	-	T	-	T	-	T	-	T	-	T	-	F	Wrong phasing, zone of many haplotypes together, two blocks together that should be separated (inclusion of multiple haplotypes)	T	-	T	-	T	-
2421		T	-	T	-	T	-	T	-	T	-	T	-	T	-	T	-	F	Wrong phasing, zone of many haplotypes together, two blocks together that should be separated (inclusion of multiple haplotypes)	T	-	T	-	T	-
2433		T	-	T	-	T	-	T	-	T	-	T	-	T	-	T	-	F	Wrong phasing, zone of many haplotypes together, two blocks together that should be separated (inclusion of multiple haplotypes)	T	-	T	-	T	-
2486		T	-	T	-	T	-	T	-	T	-	T	-	T	-	T	-	F	Wrong phasing, zone of many haplotypes together, two blocks together that should be separated (inclusion of multiple haplotypes)	T	-	T	-	T	-
2497		T	-	T	-	T	-	T	-	T	-	T	-	T	-	T	-	F	Wrong phasing, zone of many haplotypes together, two blocks together that should be separated (inclusion of multiple haplotypes)	T	-	T	-	T	-
2501		T	-	T	-	T	-	T	-	T	-	T	-	T	-	T	-	F	Wrong phasing, zone of many haplotypes together, two blocks together that should be separated (inclusion of multiple haplotypes)	T	-	T	-	T	-
2509		T	-	T	-	T	-	T	-	T	-	T	-	T	-	T	-	F	Wrong phasing, zone of many haplotypes together, two blocks together that should be separated (inclusion of multiple haplotypes)	T	-	T	-	T	-
2541		T	-	T	-	T	-	T	-	T	-	T	-	T	-	T	-	F	Wrong phasing, zone of many haplotypes together, two blocks together that should be separated (inclusion of multiple haplotypes)	T	-	T	-	T	-
2550		T	-	T	-	T	-	T	-	T	-	T	-	T	-	T	-	F	Wrong phasing, zone of many haplotypes together, two blocks together that should be separated (inclusion of multiple haplotypes)	T	-	T	-	T	-
2562		T	-	T	-	T	-	T	-	T	-	T	-	T	-	T	-	F	Wrong phasing, zone of many haplotypes together, two blocks together that should be separated (inclusion of multiple haplotypes)	T	-	T	-	T	-
2588	Too many alleles	T	-	T	-	T	-	T	-	T	-	T	-	T	-	T	-	F	Wrong phasing, zone of many haplotypes together, two blocks together that should be separated (inclusion of multiple haplotypes)	T	-	T	-	T	-
2599	Too many alleles	T	-	T	-	T	-	T	-	T	-	T	-	T	-	T	-	F	Wrong phasing, zone of many haplotypes together, two blocks together that should be separated (inclusion of multiple haplotypes)	T	-	T	-	T	-
2604	Too many alleles	T	-	T	-	T	-	T	-	F		T	-	T	-	T	-	F	Wrong phasing, zone of many haplotypes together, two blocks together that should be separated (inclusion of multiple haplotypes)	F	Wrong phasing, zone of many haplotypes together, two blocks together that should be separated (inclusion of multiple haplotypes)	T	-	T	-
3693	Too many alleles	F		F		T		T		F		F		F		F		F	Wrong phasing, zone of many haplotypes together, two blocks separated that maybe belonged together (separation of hap block haplotypes)	F	Wrong phasing, zone of many haplotypes together, two blocks separated that maybe belonged together (separation of hap block haplotypes)	F	Wrong phasing, zone of many haplotypes together, two blocks separated that maybe belonged together (separation of hap block haplotypes)	F	Wrong phasing, zone of many haplotypes together, two blocks separated that maybe belonged together (separation of hap block haplotypes)
3703	Too many alleles	T		T		T		T		F		F		F		F		F		F		F		F
3945		T	-	T	-	T	-	T	-	T	-	T	-	T	-	T	-	T	-	T	-	T	-	F	Multiple alleles
4547	This is a clear nice example of the utility of exploiting the info of the linked snps (phasing) in order to get a correct seq assembly	F	This base actually comes form an allele, it's linked to other haplotype (snp at 4520)	F	This base actually comes form an allele, it's linked to other haplotype (snp at 4520)	F	This base actually comes form an allele, it's linked to other haplotype (snp at 4520)	F	This base actually comes form an allele, it's linked to other haplotype (snp at 4520)	F	This base actually comes form an allele, it's linked to other haplotype (snp at 4520)	F	This base actually comes form an allele, it's linked to other haplotype (snp at 4520)	F	This base actually comes form an allele, it's linked to other haplotype (snp at 4520)	F	This base actually comes form an allele, it's linked to other haplotype (snp at 4520)	T	correct use of the linked snps info	T	correct use of the linked snps info	T	correct use of the linked snps info	T	correct use of the linked snps info
4890		T	-	T	-	T	-	T	-	T	-	T	-	T	-	T	-	T	-	T	-	T	There were enough snps around to make an appropriate haplotype block, compared to 2ED mapping	F	Single snp, couldn't be phased. Since 2ED is very strict, there weren't snps around to make an haplotype block
5591		T	-	T	-	T	-	T	-	T	-	T	-	T	-	T	-	T	-	T	-	T	-	T	-
8114		T	-	T	-	T	-	T	-	T	-	T	-	T	-	T	-	T	-	T	-	T	-	T	-
8175		T	-	T	-	T	-	T	-	T	-	T	-	T	-	T	-	T	-	T	-	T	-	T	-
9272		T	-	T	-	T	-	T	-	F	By allowing so many snps (because this is a very relaxed mapping), it allowed to map many reads with many snps so that it chose this erroneous alt base by chance	T	-	T	-	T	-	T	Note that inspite of allowing various snps (because this is a relaxed maping) it could use the snp linkage information to correctly phase this part and get the correct base	T	-	T	-	T	In the strict 2ED mapping it is clear that this reference base is the correct one
9996		T	-	T	-	T	-	T	-	T	-	T	-	T	-	T	-	T	-	T	-	T	-	T	-
10017	That position only has either that SNP or indels, looks like only the most strict of the mappings gets rid of those indels that may confuse the SNP calling using qualities to filter out snps. But in here the alt nucleotide is the right one	F		F		F		T		F		F		F		T		F		F		F		T
10024		T		T		T		T		T		T		T		T		T		T		T		T
11120	an example of the extra info that phasing produces for getting the right base	F		F		F		F		F		F		F		F		T		T		T		T
11121	an example of why MC can be wrong	T		T		T		T		F		F		F		F		T		T		T		T
11188		T		T		T		T		T		T		T		T		F	correct phasing but wrong nucleotide assignation	T		T		T
11244		T		T		T		T		T		T		T		T		F		T		T		T
11625		T		T		T		F		T		T		T		F		T		T		T		F
11982		T		T		T		T		F		F		F		F		T		T		T		T
11985		T		T		T		T		F		F		F		F		T		T		T		T
14416		T		T		T		T		T		T		T		T		T		T		T		T
14794		T		T		T		T		T		T		T		T		T		T		T		F
19128	Region of many alleles	T		T		T		T		F		F		T		T		T		T		T		T
19874		T		T		T		T		F		F		F		F		T		T		T		T
20136		T		T		T		T		T		T		T		T		F		F		F		T
20137		T		T		T		T		T		T		T		T		F		F		F		T
20834	Multiallelic region	T		T		T		T		T		T		T		T		T		T		T		F	Since it has more information it actually does phase as best as it can
20840		T		T		T		T		T		T		T		T		T		T		T		F
21046	Homozygous	T		T		T		T		T		T		T		T		T		T		T		T
21315	Multiallelic region	T		T		T		T		T		T		T		T		T		T		T		F
21408	Multiallelic region	T		T		T		T		F		T		T		T		T		T		T		F
21475	chimeric region	T		T		T		T		T		T		T		T		F		F		F		F
21485		T		T		T		T		T		T		T		T		T		T		T		F
21516		T		T		T		T		T		T		T		T		T		T		T		F
21583	Multiallelic region	T		T		T		T		T		T		T		T		F		F		F		T
21596		T		T		T		T		T		T		T		T		F		T		T		T
21627		T		T		T		T		T		T		T		T		F		T		T		T
21628		T		T		T		T		T		T		T		T		F		T		T		T
21629		T		T		T		T		T		T		T		T		F		T		T		T
21645		T		T		T		T		T		T		T		T		F		T		T		T
21656		T		T		T		T		T		T		T		T		F		T		T		T
21689		T		T		T		T		T		T		T		T		F		T		T		T
21725		T		T		T		T		T		T		F		T		F		T		T		T
21728		T		T		T		T		T		T		T		T		T		F		F		T
21737		T		T		T		T		T		T		T		T		T		F		F		T
21741		T		T		T		T		T		T		T		T		T		F		F		T
21758		T		T		T		T		T		T		T		T		F		T		T		T
21778		T		T		T		T		T		T		T		T		F		T		T		T
21877		T		T		T		T		T		T		T		T		F		T		T		T
21954		T		T		T		T		T		T		T		T		F		T		T		T
22027		T		T		T		T		T		T		T		T		F		T		T		T
22042		T		T		T		T		T		T		T		T		F		T		T		T
22044		T		T		T		T		T		T		T		T		F		T		T		T
22060	Clear example of MC failing	T		T		T		T		F		T		T		T		T		T		T		T
22321	The coverage droped a lot in this area in the mapping vs all the genomes and in the mapping vs only cp it looks almost homozygous to the alt nucl. But in the mapping vs all the few reads mapping don't have any G... so it is not clear which one is correct	?		?		?		?		?		?		?		?		?		?		?		?
24437		T		T		T		T		T		T		T		T		T		T		T		T
29507		T		T		T		T		T		T		T		T		T		T		T		T
29571		T		T		T		T		T		T		T		T		T		T		T		T
30177		F		F		F		F		F		F		F		F		T		T		T		T
30783		T		T		T		T		T		T		T		T		T		T		T		T
32670		F		F		T		T		T		T		T		T		T		T		T		T
34037		T		T		T		T		T		T		T		T		T		T		T		T
34136	A clear perfect example of how low coverage areas are very bad to be used with MC or 23	F		T		T		T		F		T		T		T		T		T		T		T
34139		F		T		T		T		F		F		T		T		T		T		T		T
34143		F		F		F		T		F		F		F		T		T		T		T		T
34145		F		F		F		F		F		F		F		F		T		T		T		T
34853		F		F		F		F		F		F		F		F		T		T		F		F
35967		T		T		T		T		F		F		F		F		T		F		F		T
35893		T		T		T		T		T		T		T		T		F		T		T		T
35997		T		T		T		T		T		T		T		T		F		T		T		T
36000		T		T		T		T		T		T		T		T		F		T		T		T
36004		T		T		T		T		T		T		T		T		F		T		T		T
36011		T		T		T		T		T		T		T		T		F		T		T		T
36012		T		T		T		T		T		T		T		T		F		T		T		T
36031		F		F		F		T		T		T		T		T		F		T		T		T
36054		T		T		T		T		F		F		F		T		F		T		T		T
36142		T		T		T		T		F		F		F		T		F		F		T		T
36168		T		T		T		T		T		T		T		T		T		T		T		T
36174		T		T		T		T		T		T		T		T		T		T		T		T
36178		T		T		T		T		T		T		T		T		T		T		T		T
36187		T		T		T		T		T		T		T		T		T		T		T		T
36202		T		T		T		T		T		T		T		T		T		T		T		T
36205		T		T		T		T		T		T		T		T		T		T		T		T
36207		T		T		T		T		T		T		T		T		T		T		T		T
36229		T		T		T		T		T		T		T		T		T		T		T		T
36241		T		T		T		T		T		T		T		T		T		T		T		T
36296		T		T		T		T		T		T		T		T		T		T		T		T
36298		T		T		T		T		T		T		T		T		T		T		T		T
36304		T		T		T		T		T		T		T		T		T		T		T		T
36311		T		T		T		T		T		T		T		T		T		T		T		T
36314		T		T		T		T		T		T		T		T		T		T		T		T
36332		T		T		T		T		T		T		T		T		T		T		T		T
36333		T		T		T		T		T		T		T		T		T		T		T		T
36342		T		T		T		T		T		T		T		T		T		T		T		T
36350		T		T		T		T		F		T		T		T		T		T		T		T
36385		T		T		T		T		F		T		T		T		T		T		T		T
36392		T		T		T		T		F		T		T		T		T		T		T		T
36397		F		F		F		F		F		F		F		F		F		F		F		T
36401		T		T		T		T		T		T		T		T		T		T		T		T
36402		T		T		T		T		T		T		T		T		T		T		T		T
36411		T		T		T		T		T		T		T		T		T		T		T		T
36420		T		T		T		T		T		T		T		T		T		T		T		T
36428		T		T		T		T		T		T		T		T		T		T		T		T
36454		T		T		T		T		T		T		T		T		T		T		T		T
36461		F		F		F		F		T		T		T		T		T		T		T		F
36467		T		T		T		T		T		T		T		T		T		T		F		T
36476		T		T		T		T		T		T		T		T		T		T		T		T
36503		T		T		T		T		T		T		T		T		T		T		F		T
36512		T		T		T		T		T		T		T		T		T		T		F		T
36521		T		T		T		T		T		T		T		T		T		T		F		T
36522		T		T		T		T		T		T		T		T		T		T		F		T
36524		T		T		T		T		T		T		F		T		F		F		T		T
36544		T		T		T		T		T		T		T		T		T		T		F		T
36546		T		T		T		T		T		T		T		T		T		T		F		T
36556		T		T		T		T		F		F		F		T		F		F		T		T
36560		T		T		T		T		T		T		T		T		T		T		F		T
36570		T		T		T		T		T		T		T		T		T		T		F		T
36572		T		T		T		T		T		T		T		T		T		T		F		T
36577		T		T		T		T		T		T		T		T		T		T		F		T
36580		T		T		T		T		T		T		T		T		T		T		F		T
36610		T		T		T		T		T		T		T		T		T		T		F		T
36614		T		T		T		T		T		T		T		T		T		T		F		T
36615		T		T		T		T		T		T		T		T		T		T		F		T
36616		F		F		F		F		F		F		F		T		F		F		T		T
36618		T		T		T		T		T		T		T		T		T		T		F		T
36623		T		T		T		T		T		T		T		T		T		T		F		T
36635		T		T		T		T		T		T		T		T		T		T		F		T
36644		T		T		T		T		T		T		T		T		T		T		F		T
36645		T		T		T		T		T		T		T		T		T		T		F		T
36655		T		T		T		T		T		T		T		T		T		T		F		T
36681		T		T		T		T		T		T		T		T		T		T		F		T
36682		T		T		T		T		T		T		T		T		T		T		F		T
36711		T		T		T		T		T		T		T		T		T		T		F		T
36713		T		T		T		T		T		T		T		T		T		T		F		T
36725		T		T		T		T		T		T		T		T		T		T		F		T
36726		T		T		T		T		T		T		T		T		T		T		F		T
36740		T		T		T		T		T		T		T		T		T		T		F		T
36766		T		T		T		T		T		T		T		T		T		T		F		T
36816		T		T		T		T		T		T		T		T		T		T		F		T
36818		T		T		T		T		T		T		T		T		T		T		F		T
36850		T		T		T		T		T		T		T		T		T		T		F		T
36858		T		T		T		T		T		T		T		T		T		T		F		T
37072		T		T		T		T		F		F		F		T		T		T		T		T
37097		T		T		T		T		T		T		T		T		F		F		F		T
37136		T		T		T		T		T		T		T		T		F		F		F		T
37206		T		T		T		T		T		T		T		T		F		F		F		T
37848		T		T		T		T		F		F		F		T		T		T		F		T
37886		T		T		T		T		F		F		F		F		T		T		F		T
37950		T		T		T		T		T		T		T		T		T		T		F		T
38029		T		T		T		T		T		T		T		T		T		T		F		T
38031		T		T		T		T		T		T		T		T		T		T		F		T
38033		T		T		T		T		F		F		F		T		F		F		T		T
38039		T		T		T		T		T		T		T		T		T		T		F		T
38069		T		T		T		T		F		T		T		T		F		F		T		T
38078		T		T		T		T		F		T		T		T		F		F		T		T
38082		T		T		T		T		T		T		T		T		F		F		T		T
38093		T		T		T		T		T		T		T		T		T		T		T		T
38135		T		T		T		T		T		T		T		T		F		T		T		T
39357		T		T		T		T		T		T		T		T		T		T		T		T
39549		T		T		T		T		T		T		T		T		T		T		F		T
39556		T		T		T		T		T		T		T		T		T		T		F		T
39582		F		F		F		F		F		F		F		F		F		F		T		F
39585		F		F		F		T		F		F		F		T		F		F		T		T
39586		T		F		F		T		T		F		F		T		T		F		T		T
39588		T		T		F		T		T		T		F		T		T		T		T		T
39961		T		T		T		T		T		T		T		T		T		T		T		T
41431		T		T		T		T		T		T		T		T		F		F		F		F
42257		T		T		T		T		T		T		T		T		F		T		T		T
42274		T		T		T		T		T		T		T		T		F		T		T		T
42310		T		T		T		T		F		T		T		T		T		T		T		T
42432		T		T		T		T		T		T		T		T		T		T		T		F
42474		T		T		T		T		T		T		T		T		T		T		T		F
42986		T		T		T		T		T		T		T		T		F		T		T		T
43549		T		T		T		T		T		T		T		T		F		F		T		T
43685		F		F		F		T		T		T		T		T		T		T		T		T
43910		T		T		T		T		T		T		T		T		T		T		T		T
47092		T		T		T		T		T		T		T		T		F		F		F		T
47130	Chimeric Block. Because in pos 47450 there are many diff alleles. Interesting to note that 2ED does not have this problem, because less noisy reads map and thus it can phase properly	T		T		T		T		T		T		T		T		F		F		T		T
47142		T		T		T		T		T		T		T		T		F		F		F		T
47164		T		T		T		T		T		T		T		T		F		F		F		T
47165		T		T		T		T		T		T		T		T		F		F		F		T
47190		T		T		T		T		T		T		T		T		F		F		F		T
47223		T		T		T		T		T		T		T		T		F		F		F		T
47263		T		T		T		T		T		T		T		T		F		F		F		T
47265		T		T		T		T		T		T		T		T		F		F		F		T
47276		T		T		T		T		T		T		T		T		F		F		F		T
47290		T		T		T		T		T		T		T		T		F		F		F		T
47313		T		T		T		T		T		T		T		T		F		F		F		T
47338		T		T		T		T		T		T		T		T		F		F		F		T
47345		T		T		T		T		T		T		T		T		F		T		T		T
47350		T		T		T		T		T		T		T		T		F		F		F		T
47375		T		T		T		T		T		T		T		T		F		F		F		T
47383		T		T		T		T		T		T		T		T		F		F		F		T
47416		T		T		T		T		T		T		T		T		F		F		F		T
47450		T		T		T		T		T		T		T		T		F		F		F		T
49342		T		T		T		T		T		T		T		T		T		F		T		T
49351		T		T		T		T		T		T		T		T		T		F		T		T
49360		T		T		T		T		T		T		T		T		T		F		T		T
49378		T		T		T		T		T		T		T		T		T		F		T		T
49385		T		T		T		T		T		T		T		T		F		T		T		T
49386		T		T		T		T		T		T		T		T		T		F		T		T
49387		T		T		T		T		F		F		T		T		T		F		F		T
49414		T		T		T		T		T		T		T		T		F		T		T		T
49431		T		T		T		T		T		T		T		T		F		T		T		T
49437		T		T		T		T		T		T		T		T		F		T		T		T
50339		T		T		T		T		T		T		T		T		T		T		T		T
50627		T		T		T		T		T		T		T		T		T		T		T		T
53131		T		T		T		T		T		T		T		T		F		T		T		T
53134		T		T		T		T		T		T		T		T		F		T		T		T
53138		T		T		T		T		T		T		T		T		F		T		T		T
53152		T		T		T		T		T		T		T		T		F		T		T		T
53196		T		T		T		T		T		T		T		T		F		T		T		T
53200		T		T		T		T		T		T		T		T		F		T		T		T
53202		T		T		T		T		T		T		T		T		F		T		T		T
53221		F		T		T		T		F		F		T		T		T		T		T		T
53223		F		T		T		T		F		F		T		T		T		T		T		T
53237		F		T		T		T		F		F		T		T		T		T		T		T
55094		T		T		T		T		T		T		T		T		T		T		T		T
59143		T		T		T		T		T		T		T		T		T		T		T		T
59827		T		T		T		T		T		T		T		T		F		T		T		T
59857		T		T		T		T		T		T		T		T		F		T		T		T
59934		T		T		T		T		T		T		T		T		F		T		T		T
60018		T		T		T		T		T		T		T		T		F		T		T		T
60040		T		T		T		T		T		T		T		T		F		T		T		T
60077		T		T		T		T		T		T		T		T		F		T		T		T
60084		T		T		T		T		T		T		T		T		F		T		T		T
60228		F		F		F		F		F		F		F		F		T		T		T		T
60260		F		F		F		F		F		F		F		F		T		T		T		T
60277		T		T		T		T		T		T		T		T		F		F		F		T
60319		T		T		T		T		T		T		T		T		F		F		F		T
61186		T		T		T		T		T		T		T		T		T		T		T		T
63186		T		T		T		T		T		T		T		T		T		T		T		T
63478		T		T		T		T		T		T		T		T		T		T		T		T
63819		T		T		T		T		T		T		T		T		T		T		T		T
64616		T		T		T		T		F		T		T		T		T		T		T		T
64820		T		T		T		T		F		F		F		F		F		F		F		F
65678		F		F		F		F		F		F		F		F		F		F		F		T
65784		T		T		T		T		T		T		T		T		T		T		T		F
66530		F		F		F		F		F		F		F		F		F		F		F		F
67651		T		T		T		T		T		T		T		T		T		T		T		T
68256		T		T		T		T		T		T		T		T		F		F		T		T
68273		T		T		T		T		T		T		T		T		F		F		T		T
68317		T		T		T		T		F		F		F		T		F		F		T		T
68321		T		T		T		T		T		T		T		T		F		F		T		T
68431		T		T		T		T		F		F		F		T		T		T		T		T
68467		T		T		T		T		T		T		T		T		F		F		F		T
69414		F		F		F		F		F		F		F		F		T		T		T		T
69892		F		F		F		T		F		F		F		T		T		T		T		T
70595		T		T		T		T		T		T		T		T		T		T		T		T
71503		T		T		T		T		T		T		T		T		F		F		T		T
71523		T		T		T		T		F		F		F		F		T		T		T		T
71525		T		T		T		T		T		T		T		T		F		F		F		T
71543		T		T		T		T		T		T		T		T		F		F		T		T
71588		T		T		T		T		T		T		T		T		T		T		T		T
72568		T		T		T		T		F		F		F		F		T		T		T		T
73765		T		T		T		T		T		T		T		T		T		T		T		F
73814		T		T		T		T		T		T		T		T		T		T		T		T
73840		T		T		T		T		T		T		T		T		T		T		T		T
74431		T		T		T		T		T		T		T		T		F		F		T		T
74486		T		T		T		T		F		T		F		T		F		F		T		T
77099		T		T		T		T		T		T		T		T		T		T		T		T
80022	Homozygote	T		T		T		T		T		T		T		T		T		T		T		T
80194		T		T		T		T		T		T		T		T		T		T		T		T
80276		T		T		T		T		T		T		T		T		T		T		T		T
80732		T		T		T		T		F	Wrong by chance	F	Wrong by chance	F	Wrong by chance	F	Wrong by chance	T		T		T		T
81089		F	Multiple alleles	F	Multiple alleles	F	Multiple alleles	F	Multiple alleles	F	Multiple alleles	F	Multiple alleles	F	Multiple alleles	F	Multiple alleles	T		T		T		T
81736		T		T		T		T		F	Wrong by chance	F	Wrong by chance	T		T		T		T		T		T
82104		T		T		T		F	Wrong by chance	T		T		T		T		T		T		T		F	Single snp cannot be phased
82555		F		T		T		T		F		F		F		T		F		F		F		T
82560		T		T		T		T		F		T		T		T		F		F		F		T
82561		T		T		T		T		F		T		T		T		F		F		F		T
82717		T		T		T		T		T		T		T		T		F		F		F		T
82719		T		T		T		T		F		T		T		T		T		T		T		T
82730		F		T		T		T		F		T		T		T		T		T		T		T
85198		F		F		F		F		T		T		T		T		T		T		T		F
85279		T		T		T		T		T		T		T		T		T		T		T		F
85301		T		T		T		T		T		T		T		T		T		T		T		F
85600		T		T		T		T		T		T		T		T		F		F		T		F
86209		T		T		T		T		F		F		F		F		F		F		F		T
86721		T		T		T		T		T		T		T		T		F		F		F		F
86726		T		T		T		T		T		T		T		T		F		F		T		T
87917		F		F		F		F		F		F		F		F		F		T		T		T
88538		T		T		T		T		F		F		F		T		T		T		T		T
88571		T		T		T		T		F		F		F		T		T		T		T		T
89112		T		T		T		T		T		T		T		T		T		T		T		T
117310		T		T		T		T		T		T		T		T		T		T		T		T
119481	HMZ	T		T		T		T		T		T		T		T		T		T		T		T
119571		T		T		T		T		T		T		T		T		T		T		T		T
121732		T		T		T		T		T		T		T		T		T		T		T		T
123321		F		F		F		F		F		F		F		F		F		F		F		F
123690		T		T		T		T		T		T		T		T		T		T		T		T
124258		T		T		T		T		T		T		T		T		T		T		T		T
125681		T		T		T		T		T		T		T		T		T		T		T		T
126020		T		T		T		T		T		T		T		T		T		T		T		T
127212		T		T		T		T		T		T		T		T		T		T		T		F
128420		T		T		T		T		T		T		T		T		T		T		T		T
129167		F		F		F		F		F		F		F		F		F		F		F		T
129168		F		F		F		F		F		F		F		F		F		F		F		T
131203		T		T		T		T		F		T		T		T		T		T		T		T
131204		T		T		T		T		F		T		T		T		T		T		T		T
131205		T		T		T		T		F		T		T		T		T		T		T		T
131767		T		T		T		T		T		T		T		T		F		F		F		F
131768		T		T		T		T		T		T		T		T		F		F		F		F
131786		T		T		T		T		T		T		T		T		F		F		F		F
131820		T		T		T		T		T		T		T		T		F		F		F		T
131843		T		T		T		T		F		F		F		F		T		T		T		F
131929		T		T		T		T		T		T		T		T		T		T		T		F
131963		T		T		T		T		T		T		T		T		T		T		T		F
132814		F		T		T		T		F		F		F		F		F		F		T		T
132929		F		F		F		F		F		F		F		F		F		F		F		T
133359		T		T		T		T		T		T		T		T		T		T		T		F
133658		F		F		F		F		F		F		F		F		T		T		T		T
133934	Hmz	T		T		T		T		T		T		T		T		T		T		T		T
134276		T		T		T		T		F		F		F		F		T		T		T		T
