# Supplementary material for: Odintifier - A computational method for identifying insertions of organellar origin from modern and ancient high-throughput sequencing data based on haplotype phasing
Source: BMC Bioinformatics. 2015 Jul 28;16(1):232. doi: 10.1186/s12859-015-0682-1 (PMC4517485; doi:10.1186/s12859-015-0682-1)
Supplement: Additional file 2: — This file contains the coordinates of the identified sequences from plastid origin inserted into the nuclear and mitochondrial genomes in grapevine. (TXT 301 kb) [file 12859_2015_682_MOESM2_ESM.txt]

#Genome	StartPosGenome	EndPosGenome	Chrm	StartPosChrm	EndPosChrm
VVIN_pl	1348	1497	VVIN_10	4884000	4884148
VVIN_pl	1354	1407	VVIN_10	7573193	7573246
VVIN_pl	10388	10686	VVIN_10	2886967	2887278
VVIN_pl	10662	11161	VVIN_10	8230724	8231230
VVIN_pl	12064	12356	VVIN_10	14764341	14764638
VVIN_pl	12207	12318	VVIN_10	18007773	18007884
VVIN_pl	12296	12415	VVIN_10	15074558	15074670
VVIN_pl	13755	14008	VVIN_10	2143815	2143994
VVIN_pl	14139	14244	VVIN_10	3603037	3603135
VVIN_pl	21815	21924	VVIN_10	5816457	5816567
VVIN_pl	22121	22191	VVIN_10	7839152	7839223
VVIN_pl	23069	23177	VVIN_10	12731706	12731813
VVIN_pl	23072	23173	VVIN_10	12725549	12725654
VVIN_pl	24146	24220	VVIN_10	10762871	10762944
VVIN_pl	27074	27452	VVIN_10	16540107	16540631
VVIN_pl	28350	28446	VVIN_10	16621453	16621549
VVIN_pl	28368	28452	VVIN_10	16688193	16688274
VVIN_pl	28368	28452	VVIN_10	16661124	16661205
VVIN_pl	32894	33437	VVIN_10	7122861	7123397
VVIN_pl	33596	33987	VVIN_10	16461782	16462173
VVIN_pl	37566	37839	VVIN_10	10947850	10948116
VVIN_pl	37681	37837	VVIN_10	10948367	10948527
VVIN_pl	38873	38932	VVIN_10	9700319	9700378
VVIN_pl	42284	42394	VVIN_10	4885333	4885440
VVIN_pl	47714	47801	VVIN_10	15270258	15270341
VVIN_pl	48471	48706	VVIN_10	2016484	2016795
VVIN_pl	48529	48668	VVIN_10	2016535	2016678
VVIN_pl	49670	49997	VVIN_10	11851832	11852148
VVIN_pl	57565	57647	VVIN_10	2599706	2599788
VVIN_pl	59516	59717	VVIN_10	1412740	1412973
VVIN_pl	60467	60860	VVIN_10	9830935	9831334
VVIN_pl	62633	62681	VVIN_10	5399647	5399695
VVIN_pl	63950	64249	VVIN_10	5241225	5241487
VVIN_pl	63992	64232	VVIN_10	4884457	4884666
VVIN_pl	65053	65252	VVIN_10	7567456	7567654
VVIN_pl	65845	65902	VVIN_10	5380115	5380172
VVIN_pl	66918	66965	VVIN_10	5399525	5399572
VVIN_pl	67775	68041	VVIN_10	3838799	3839061
VVIN_pl	70532	70732	VVIN_10	17578251	17578452
VVIN_pl	71258	71314	VVIN_10	4884867	4884923
VVIN_pl	71314	71541	VVIN_10	4885143	4885351
VVIN_pl	72331	72627	VVIN_10	8389665	8389954
VVIN_pl	74297	75066	VVIN_10	8331526	8332308
VVIN_pl	74335	74722	VVIN_10	11033237	11033622
VVIN_pl	74493	74723	VVIN_10	2609317	2609554
VVIN_pl	77617	77957	VVIN_10	430155	430499
VVIN_pl	80753	80814	VVIN_10	3897253	3897314
VVIN_pl	82819	82995	VVIN_10	8524621	8524797
VVIN_pl	89648	89935	VVIN_10	5168067	5168339
VVIN_pl	90221	90440	VVIN_10	6337565	6337785
VVIN_pl	91211	91283	VVIN_10	12616033	12616117
VVIN_pl	95290	95547	VVIN_10	9866930	9867136
VVIN_pl	95365	95503	VVIN_10	10801339	10801475
VVIN_pl	98051	98281	VVIN_10	5324603	5324837
VVIN_pl	99098	99213	VVIN_10	10513821	10513936
VVIN_pl	99098	99224	VVIN_10	10513951	10514077
VVIN_pl	100424	100563	VVIN_10	1750647	1750788
VVIN_pl	100476	100576	VVIN_10	9517366	9517466
VVIN_pl	100582	100765	VVIN_10	4694848	4695038
VVIN_pl	106428	106518	VVIN_10	10513624	10513714
VVIN_pl	106990	107051	VVIN_10	4891344	4891405
VVIN_pl	107036	107105	VVIN_10	7844459	7844528
VVIN_pl	107094	107176	VVIN_10	5399567	5399649
VVIN_pl	107782	107949	VVIN_10	10513315	10513414
VVIN_pl	109129	109185	VVIN_10	10885295	10885351
VVIN_pl	109340	109427	VVIN_10	12839592	12839673
VVIN_pl	111046	111116	VVIN_10	15079637	15079707
VVIN_pl	111309	111437	VVIN_10	11067330	11067457
VVIN_pl	111715	111790	VVIN_10	10801469	10801544
VVIN_pl	112750	112812	VVIN_10	1073289	1073352
VVIN_pl	113502	113689	VVIN_10	7990540	7990726
VVIN_pl	113563	113689	VVIN_10	7990734	7990848
VVIN_pl	115814	116085	VVIN_10	17954240	17954475
VVIN_pl	115840	115906	VVIN_10	17516340	17516406
VVIN_pl	120679	120752	VVIN_10	8966438	8966508
VVIN_pl	120741	120905	VVIN_10	8967533	8967697
VVIN_pl	125352	125568	VVIN_10	12839777	12839955
VVIN_pl	125440	125739	VVIN_10	8839735	8840025
VVIN_pl	127394	129171	VVIN_10	31111	32887
VVIN_pl	136501	136817	VVIN_10	8922375	8922680
VVIN_pl	137561	137932	VVIN_10	6187247	6187618
VVIN_pl	138084	138243	VVIN_10	10513479	10513635
VVIN_pl	138560	138952	VVIN_10	14131980	14132352
VVIN_pl	138981	139065	VVIN_10	16448778	16448861
VVIN_pl	140141	140433	VVIN_10	366283	366543
VVIN_pl	142715	142791	VVIN_10	5399686	5399764
VVIN_pl	146587	146728	VVIN_10	3180304	3180446
VVIN_pl	147803	148016	VVIN_10	7005156	7005366
VVIN_pl	150878	151127	VVIN_10	11748821	11749071
VVIN_pl	150912	151138	VVIN_10	9824280	9824507
VVIN_pl	151953	152437	VVIN_10	7448729	7449451
VVIN_pl	152679	152923	VVIN_10	8004443	8004688
VVIN_pl	152938	153197	VVIN_10	15303822	15304084
VVIN_pl	153017	153495	VVIN_10	8003965	8004445
VVIN_pl	153309	153545	VVIN_10	4585556	4585785
VVIN_pl	153617	153668	VVIN_10	17289274	17289325
VVIN_pl	155020	155528	VVIN_10	12343931	12344432
VVIN_pl	157022	157698	VVIN_10	2931717	2932284
VVIN_pl	158969	159506	VVIN_10	4874721	4875258
VVIN_pl	159353	159445	VVIN_10	16475358	16475451
VVIN_pl	160143	160695	VVIN_10	13539428	13539949
VVIN_pl	92	453	VVIN_10	4846487	4846132
VVIN_pl	719	1161	VVIN_10	3353638	3353223
VVIN_pl	2297	2420	VVIN_10	8390756	8390633
VVIN_pl	2667	2726	VVIN_10	3318098	3318039
VVIN_pl	8197	8533	VVIN_10	3353911	3353605
VVIN_pl	12042	12352	VVIN_10	5505170	5504858
VVIN_pl	12179	12404	VVIN_10	2609775	2609550
VVIN_pl	12812	12916	VVIN_10	9056391	9056287
VVIN_pl	15004	15523	VVIN_10	7407894	7407383
VVIN_pl	15449	15621	VVIN_10	14355105	14354928
VVIN_pl	17433	17655	VVIN_10	16679579	16679357
VVIN_pl	17741	22267	VVIN_10	9026432	9021983
VVIN_pl	24094	24222	VVIN_10	1416315	1416187
VVIN_pl	24444	24550	VVIN_10	9633160	9633054
VVIN_pl	24444	24550	VVIN_10	9513835	9513729
VVIN_pl	24583	25026	VVIN_10	1416190	1415754
VVIN_pl	26295	28000	VVIN_10	1414606	1412967
VVIN_pl	29093	29370	VVIN_10	18000734	18000468
VVIN_pl	29339	29380	VVIN_10	17999884	17999843
VVIN_pl	29604	29737	VVIN_10	895905	895747
VVIN_pl	29604	29758	VVIN_10	912507	912327
VVIN_pl	29658	29940	VVIN_10	10107865	10107576
VVIN_pl	34249	34407	VVIN_10	5505341	5505166
VVIN_pl	35856	36006	VVIN_10	366687	366537
VVIN_pl	40669	41001	VVIN_10	8839360	8839028
VVIN_pl	43640	43914	VVIN_10	1498370	1498112
VVIN_pl	44763	45264	VVIN_10	8839031	8838535
VVIN_pl	47092	47163	VVIN_10	4641775	4641703
VVIN_pl	51939	52177	VVIN_10	10762396	10762175
VVIN_pl	53773	53840	VVIN_10	10513482	10513415
VVIN_pl	56971	57250	VVIN_10	9359507	9359229
VVIN_pl	57810	58036	VVIN_10	7241183	7240973
VVIN_pl	60266	60543	VVIN_10	644613	644345
VVIN_pl	60272	60543	VVIN_10	641402	641139
VVIN_pl	60578	61034	VVIN_10	17691259	17690845
VVIN_pl	60643	61028	VVIN_10	2522559	2522175
VVIN_pl	62805	62992	VVIN_10	18008081	18007904
VVIN_pl	63733	63885	VVIN_10	5865104	5864952
VVIN_pl	67314	67537	VVIN_10	3838802	3838580
VVIN_pl	68436	68779	VVIN_10	11557529	11557206
VVIN_pl	71694	74659	VVIN_10	9021972	9019011
VVIN_pl	73370	73520	VVIN_10	2184808	2184658
VVIN_pl	75181	75279	VVIN_10	17564450	17564340
VVIN_pl	78610	78729	VVIN_10	4694848	4694729
VVIN_pl	79223	79462	VVIN_10	7846449	7846209
VVIN_pl	80514	81692	VVIN_10	12610134	12608953
VVIN_pl	81274	81311	VVIN_10	15079637	15079600
VVIN_pl	82819	82995	VVIN_10	8290250	8290071
VVIN_pl	86834	86914	VVIN_10	11785688	11785608
VVIN_pl	87422	87808	VVIN_10	3043405	3043093
VVIN_pl	89365	89917	VVIN_10	13539949	13539428
VVIN_pl	90554	91091	VVIN_10	4875258	4874721
VVIN_pl	90615	90707	VVIN_10	16475451	16475358
VVIN_pl	92362	93038	VVIN_10	2932284	2931717
VVIN_pl	94532	95040	VVIN_10	12344432	12343931
VVIN_pl	96392	96443	VVIN_10	17289325	17289274
VVIN_pl	96515	96751	VVIN_10	4585785	4585556
VVIN_pl	96565	97043	VVIN_10	8004445	8003965
VVIN_pl	96863	97122	VVIN_10	15304084	15303822
VVIN_pl	97137	97381	VVIN_10	8004688	8004443
VVIN_pl	97623	98107	VVIN_10	7449451	7448729
VVIN_pl	98922	99148	VVIN_10	9824507	9824280
VVIN_pl	98933	99182	VVIN_10	11749071	11748821
VVIN_pl	102044	102257	VVIN_10	7005366	7005156
VVIN_pl	103332	103473	VVIN_10	3180446	3180304
VVIN_pl	107269	107345	VVIN_10	5399764	5399686
VVIN_pl	109627	109919	VVIN_10	366543	366283
VVIN_pl	110995	111079	VVIN_10	16448861	16448778
VVIN_pl	111108	111500	VVIN_10	14132352	14131980
VVIN_pl	111817	111976	VVIN_10	10513635	10513479
VVIN_pl	112128	112499	VVIN_10	6187618	6187247
VVIN_pl	113243	113559	VVIN_10	8922680	8922375
VVIN_pl	116505	116567	VVIN_10	14134275	14134213
VVIN_pl	117808	117863	VVIN_10	12802810	12802755
VVIN_pl	118147	118313	VVIN_10	7135952	7135776
VVIN_pl	125020	125086	VVIN_10	5399535	5399469
VVIN_pl	126877	127000	VVIN_10	5644665	5644535
VVIN_pl	131724	132070	VVIN_10	1758777	1758517
VVIN_pl	133304	133402	VVIN_10	9052685	9052593
VVIN_pl	134005	134252	VVIN_10	13866033	13865771
VVIN_pl	134072	134252	VVIN_10	13669440	13669260
VVIN_pl	136371	136558	VVIN_10	7990726	7990540
VVIN_pl	136371	136497	VVIN_10	7990848	7990734
VVIN_pl	137248	137310	VVIN_10	1073352	1073289
VVIN_pl	138270	138345	VVIN_10	10801544	10801469
VVIN_pl	138623	138751	VVIN_10	11067457	11067330
VVIN_pl	138944	139014	VVIN_10	15079707	15079637
VVIN_pl	140633	140720	VVIN_10	12839673	12839592
VVIN_pl	140875	140931	VVIN_10	10885351	10885295
VVIN_pl	142111	142278	VVIN_10	10513414	10513315
VVIN_pl	142884	142966	VVIN_10	5399649	5399567
VVIN_pl	142955	143024	VVIN_10	7844528	7844459
VVIN_pl	143009	143070	VVIN_10	4891405	4891344
VVIN_pl	143542	143632	VVIN_10	10513714	10513624
VVIN_pl	149295	149478	VVIN_10	4695038	4694848
VVIN_pl	149484	149584	VVIN_10	9517466	9517366
VVIN_pl	149497	149636	VVIN_10	1750788	1750647
VVIN_pl	150836	150962	VVIN_10	10514077	10513951
VVIN_pl	150847	150962	VVIN_10	10513936	10513821
VVIN_pl	151779	152009	VVIN_10	5324837	5324603
VVIN_pl	154513	154770	VVIN_10	9867136	9866930
VVIN_pl	154557	154695	VVIN_10	10801475	10801339
VVIN_pl	158777	158849	VVIN_10	12616117	12616033
VVIN_pl	159620	159839	VVIN_10	6337785	6337565
VVIN_pl	160125	160412	VVIN_10	5168339	5168067
VVIN_pl	1269	1369	VVIN_11	14664265	14664364
VVIN_pl	11368	11734	VVIN_11	19301455	19301801
VVIN_pl	11948	12169	VVIN_11	7940367	7940582
VVIN_pl	12010	12084	VVIN_11	18158680	18158754
VVIN_pl	12138	12284	VVIN_11	15936014	15936160
VVIN_pl	15896	16073	VVIN_11	8875792	8875955
VVIN_pl	18286	18551	VVIN_11	17227005	17227267
VVIN_pl	25258	25483	VVIN_11	19209658	19209883
VVIN_pl	25473	25522	VVIN_11	19232253	19232302
VVIN_pl	26734	26799	VVIN_11	9268355	9268420
VVIN_pl	27057	27304	VVIN_11	16392638	16392883
VVIN_pl	28611	29640	VVIN_11	15526210	15527156
VVIN_pl	28934	29501	VVIN_11	3380658	3381228
VVIN_pl	31078	31339	VVIN_11	13530989	13531225
VVIN_pl	31985	32078	VVIN_11	12459313	12459403
VVIN_pl	32032	32116	VVIN_11	19713316	19713405
VVIN_pl	33232	33426	VVIN_11	6214001	6214173
VVIN_pl	33814	33924	VVIN_11	16792643	16792754
VVIN_pl	33941	34053	VVIN_11	4667846	4667959
VVIN_pl	34356	34530	VVIN_11	17900642	17900808
VVIN_pl	34576	34640	VVIN_11	9848051	9848115
VVIN_pl	35189	35369	VVIN_11	9895855	9896069
VVIN_pl	36189	36267	VVIN_11	4651800	4651881
VVIN_pl	36189	36267	VVIN_11	4633305	4633383
VVIN_pl	37116	37415	VVIN_11	18779600	18779875
VVIN_pl	37116	37415	VVIN_11	18797606	18797864
VVIN_pl	40307	40432	VVIN_11	12560381	12560516
VVIN_pl	40405	40789	VVIN_11	18222412	18222737
VVIN_pl	41154	41723	VVIN_11	1883114	1883543
VVIN_pl	41629	41709	VVIN_11	3578618	3578698
VVIN_pl	41737	42006	VVIN_11	16320170	16320434
VVIN_pl	43908	44342	VVIN_11	10251690	10252124
VVIN_pl	49628	49828	VVIN_11	17832143	17832344
VVIN_pl	50146	50319	VVIN_11	16161847	16162024
VVIN_pl	50149	50660	VVIN_11	16187849	16188348
VVIN_pl	53748	53876	VVIN_11	17712682	17712800
VVIN_pl	54896	55645	VVIN_11	10253380	10254140
VVIN_pl	55826	55937	VVIN_11	6148639	6148746
VVIN_pl	56967	57239	VVIN_11	17972037	17972310
VVIN_pl	59452	59678	VVIN_11	19124927	19125089
VVIN_pl	61731	61848	VVIN_11	2483829	2483946
VVIN_pl	64085	64157	VVIN_11	17421341	17421412
VVIN_pl	65299	65677	VVIN_11	17575535	17575905
VVIN_pl	66723	66994	VVIN_11	1635749	1636020
VVIN_pl	68061	68434	VVIN_11	6556918	6557284
VVIN_pl	68137	68445	VVIN_11	8642170	8642465
VVIN_pl	70381	70511	VVIN_11	2483706	2483836
VVIN_pl	70395	70639	VVIN_11	19783300	19783528
VVIN_pl	72125	72429	VVIN_11	10297905	10298209
VVIN_pl	77457	77593	VVIN_11	19713183	19713316
VVIN_pl	81132	81290	VVIN_11	12680867	12681041
VVIN_pl	83519	83924	VVIN_11	6673121	6673505
VVIN_pl	84803	84966	VVIN_11	6680740	6680911
VVIN_pl	85266	85390	VVIN_11	1089416	1089543
VVIN_pl	86212	86572	VVIN_11	3474425	3474983
VVIN_pl	86322	86404	VVIN_11	3474759	3474837
VVIN_pl	88934	89144	VVIN_11	17460567	17460777
VVIN_pl	89735	89792	VVIN_11	8605387	8605444
VVIN_pl	91025	91114	VVIN_11	8605295	8605381
VVIN_pl	91493	91595	VVIN_11	16718411	16718513
VVIN_pl	93282	93609	VVIN_11	18867576	18867896
VVIN_pl	94049	94109	VVIN_11	8734733	8734793
VVIN_pl	94064	94460	VVIN_11	14965236	14965648
VVIN_pl	95743	95960	VVIN_11	2811050	2811330
VVIN_pl	95842	95906	VVIN_11	6256672	6256736
VVIN_pl	96300	96378	VVIN_11	1620038	1620118
VVIN_pl	96311	96799	VVIN_11	1620255	1620703
VVIN_pl	96683	96855	VVIN_11	1620687	1620845
VVIN_pl	97602	97973	VVIN_11	13018381	13018713
VVIN_pl	100818	100990	VVIN_11	12601725	12601897
VVIN_pl	101678	101778	VVIN_11	5270466	5270570
VVIN_pl	101908	102270	VVIN_11	18291425	18291729
VVIN_pl	103857	104008	VVIN_11	16793167	16793318
VVIN_pl	104009	104063	VVIN_11	16298261	16298315
VVIN_pl	104887	105031	VVIN_11	10167361	10167501
VVIN_pl	105157	105281	VVIN_11	6507914	6508038
VVIN_pl	105624	105756	VVIN_11	8204897	8205024
VVIN_pl	105627	105715	VVIN_11	8204812	8204899
VVIN_pl	106300	106470	VVIN_11	19123632	19123799
VVIN_pl	106718	107001	VVIN_11	15173328	15173608
VVIN_pl	106841	106903	VVIN_11	10167616	10167678
VVIN_pl	106842	106982	VVIN_11	5077274	5077382
VVIN_pl	107117	107233	VVIN_11	7748939	7749062
VVIN_pl	107195	108462	VVIN_11	1812823	1813678
VVIN_pl	107294	107439	VVIN_11	19692821	19692966
VVIN_pl	107670	107888	VVIN_11	19440151	19440369
VVIN_pl	109349	109714	VVIN_11	17781223	17781578
VVIN_pl	109349	109809	VVIN_11	17762555	17762927
VVIN_pl	109386	109665	VVIN_11	1469880	1470110
VVIN_pl	109634	109684	VVIN_11	9268742	9268792
VVIN_pl	110252	110336	VVIN_11	5436338	5436422
VVIN_pl	111015	111158	VVIN_11	1485840	1485983
VVIN_pl	111778	111889	VVIN_11	5759275	5759386
VVIN_pl	112521	112662	VVIN_11	6214160	6214301
VVIN_pl	113282	113469	VVIN_11	5436406	5436604
VVIN_pl	113520	113750	VVIN_11	19440359	19440589
VVIN_pl	114866	114983	VVIN_11	18412335	18412458
VVIN_pl	115287	115455	VVIN_11	1346567	1346725
VVIN_pl	118216	118967	VVIN_11	17141531	17142279
VVIN_pl	120687	120772	VVIN_11	13633166	13633252
VVIN_pl	121220	121394	VVIN_11	12601893	12602067
VVIN_pl	126497	127110	VVIN_11	6256729	6257310
VVIN_pl	128886	129090	VVIN_11	17046199	17046384
VVIN_pl	128892	129230	VVIN_11	17046997	17047265
VVIN_pl	128892	129112	VVIN_11	17046384	17046575
VVIN_pl	128892	129115	VVIN_11	17046560	17046754
VVIN_pl	131895	132137	VVIN_11	1346382	1346629
VVIN_pl	132825	133155	VVIN_11	3578312	3578619
VVIN_pl	133319	133493	VVIN_11	4668076	4668258
VVIN_pl	133589	134013	VVIN_11	10942743	10943163
VVIN_pl	134450	134556	VVIN_11	1346692	1346797
VVIN_pl	134864	135081	VVIN_11	2734269	2734484
VVIN_pl	135449	136795	VVIN_11	10254139	10255487
VVIN_pl	136882	138900	VVIN_11	10257579	10259591
VVIN_pl	137776	137889	VVIN_11	18412272	18412392
VVIN_pl	138081	138228	VVIN_11	7769500	7769649
VVIN_pl	138880	143706	VVIN_11	10261273	10266092
VVIN_pl	139917	139975	VVIN_11	15855836	15855894
VVIN_pl	140251	140711	VVIN_11	17765887	17766259
VVIN_pl	140576	140785	VVIN_11	15934550	15934754
VVIN_pl	140720	140891	VVIN_11	1767710	1767838
VVIN_pl	141471	141633	VVIN_11	5004041	5004202
VVIN_pl	141560	142220	VVIN_11	4916169	4916691
VVIN_pl	141713	142174	VVIN_11	10252929	10253384
VVIN_pl	142285	142402	VVIN_11	18611653	18611770
VVIN_pl	142352	142554	VVIN_11	2426275	2426474
VVIN_pl	143602	143827	VVIN_11	854548	854719
VVIN_pl	143602	143825	VVIN_11	832073	832290
VVIN_pl	143703	146765	VVIN_11	10294799	10297861
VVIN_pl	144159	144528	VVIN_11	15980906	15981274
VVIN_pl	144685	144877	VVIN_11	3129552	3129727
VVIN_pl	145115	145168	VVIN_11	14672861	14672914
VVIN_pl	145701	145943	VVIN_11	18933074	18933267
VVIN_pl	146261	146365	VVIN_11	6148745	6148852
VVIN_pl	146336	146426	VVIN_11	1882944	1883030
VVIN_pl	147327	147415	VVIN_11	18438791	18438880
VVIN_pl	148276	148437	VVIN_11	10816470	10816631
VVIN_pl	148276	148437	VVIN_11	10777004	10777165
VVIN_pl	148277	148437	VVIN_11	10677284	10677444
VVIN_pl	149479	149622	VVIN_11	9268534	9268688
VVIN_pl	149655	149920	VVIN_11	8121718	8121986
VVIN_pl	150200	150297	VVIN_11	6148540	6148636
VVIN_pl	150203	150490	VVIN_11	9326476	9326762
VVIN_pl	150373	150429	VVIN_11	236425	236481
VVIN_pl	150891	150936	VVIN_11	13715802	13715847
VVIN_pl	151372	151629	VVIN_11	9894735	9894894
VVIN_pl	151922	152149	VVIN_11	17983585	17983800
VVIN_pl	152029	152149	VVIN_11	16593487	16593618
VVIN_pl	152430	152906	VVIN_11	17609442	17610010
VVIN_pl	152531	152769	VVIN_11	3935406	3935634
VVIN_pl	152724	152793	VVIN_11	17609739	17609807
VVIN_pl	152854	153070	VVIN_11	5198752	5198930
VVIN_pl	153368	153488	VVIN_11	2675876	2675995
VVIN_pl	153916	154215	VVIN_11	4469776	4470091
VVIN_pl	155092	155174	VVIN_11	2410291	2410377
VVIN_pl	155662	155758	VVIN_11	1537503	1537599
VVIN_pl	156120	156239	VVIN_11	9268635	9268754
VVIN_pl	157557	157902	VVIN_11	19441370	19441715
VVIN_pl	159488	159593	VVIN_11	2055558	2055653
VVIN_pl	159640	159983	VVIN_11	17118641	17118978
VVIN_pl	160300	160466	VVIN_11	14758813	14758973
VVIN_pl	1	231	VVIN_11	29348	29118
VVIN_pl	672	996	VVIN_11	19442027	19441711
VVIN_pl	1392	1441	VVIN_11	9268534	9268485
VVIN_pl	2276	2492	VVIN_11	2054859	2054615
VVIN_pl	3201	3374	VVIN_11	487306	487144
VVIN_pl	4919	5011	VVIN_11	1485841	1485749
VVIN_pl	9333	9506	VVIN_11	4492448	4492273
VVIN_pl	15454	15691	VVIN_11	449744	449514
VVIN_pl	19322	19444	VVIN_11	17539999	17539873
VVIN_pl	19488	21193	VVIN_11	17141556	17139869
VVIN_pl	22528	22751	VVIN_11	7622806	7622601
VVIN_pl	24025	24141	VVIN_11	16756500	16756383
VVIN_pl	24353	24434	VVIN_11	4668343	4668263
VVIN_pl	24669	24757	VVIN_11	303872	303789
VVIN_pl	24924	25256	VVIN_11	16161878	16161566
VVIN_pl	24934	25233	VVIN_11	16187841	16187571
VVIN_pl	25897	26447	VVIN_11	7602516	7601967
VVIN_pl	28315	28393	VVIN_11	398458	398381
VVIN_pl	29270	29494	VVIN_11	16756396	16756170
VVIN_pl	33048	33239	VVIN_11	3129938	3129750
VVIN_pl	33525	33865	VVIN_11	15907258	15906920
VVIN_pl	34247	34337	VVIN_11	5077284	5077194
VVIN_pl	36165	36327	VVIN_11	39067	38908
VVIN_pl	36464	37176	VVIN_11	15614036	15613323
VVIN_pl	41734	41842	VVIN_11	19120867	19120767
VVIN_pl	41756	41826	VVIN_11	19120793	19120723
VVIN_pl	41756	41830	VVIN_11	19120693	19120619
VVIN_pl	42322	42530	VVIN_11	18461004	18460785
VVIN_pl	43815	43860	VVIN_11	6162225	6162180
VVIN_pl	44551	44849	VVIN_11	2580325	2580019
VVIN_pl	44557	44670	VVIN_11	18460975	18460865
VVIN_pl	44613	44714	VVIN_11	1486083	1485982
VVIN_pl	46389	46477	VVIN_11	1938746	1938654
VVIN_pl	49403	49707	VVIN_11	1090890	1090618
VVIN_pl	49526	49742	VVIN_11	7184810	7184595
VVIN_pl	53862	53932	VVIN_11	8605312	8605241
VVIN_pl	54025	54110	VVIN_11	17060406	17060323
VVIN_pl	54158	54298	VVIN_11	3446981	3446841
VVIN_pl	57473	57806	VVIN_11	17834728	17834421
VVIN_pl	59473	59596	VVIN_11	8605256	8605129
VVIN_pl	61390	61781	VVIN_11	17878957	17878573
VVIN_pl	64417	64862	VVIN_11	17362970	17362623
VVIN_pl	64924	65361	VVIN_11	758630	758343
VVIN_pl	67124	67412	VVIN_11	17465151	17464869
VVIN_pl	69068	69131	VVIN_11	5308906	5308843
VVIN_pl	70266	70631	VVIN_11	13441163	13440793
VVIN_pl	70375	70454	VVIN_11	5195202	5195132
VVIN_pl	70780	71256	VVIN_11	8421846	8421238
VVIN_pl	73324	73417	VVIN_11	18158852	18158753
VVIN_pl	75716	75884	VVIN_11	12459641	12459475
VVIN_pl	77564	78383	VVIN_11	10252935	10252113
VVIN_pl	78414	78587	VVIN_11	1918455	1918282
VVIN_pl	78796	78946	VVIN_11	2364891	2364744
VVIN_pl	79237	80544	VVIN_11	12261992	12261082
VVIN_pl	80530	80751	VVIN_11	4316156	4315951
VVIN_pl	84333	84578	VVIN_11	4113077	4112841
VVIN_pl	85351	85767	VVIN_11	5196200	5195783
VVIN_pl	86842	87524	VVIN_11	19441273	19440589
VVIN_pl	89009	89078	VVIN_11	10167572	10167503
VVIN_pl	89594	89760	VVIN_11	14758973	14758813
VVIN_pl	90077	90420	VVIN_11	17118978	17118641
VVIN_pl	90467	90572	VVIN_11	2055653	2055558
VVIN_pl	92158	92503	VVIN_11	19441715	19441370
VVIN_pl	93821	93940	VVIN_11	9268754	9268635
VVIN_pl	94302	94398	VVIN_11	1537599	1537503
VVIN_pl	94886	94968	VVIN_11	2410377	2410291
VVIN_pl	95845	96144	VVIN_11	4470091	4469776
VVIN_pl	96572	96692	VVIN_11	2675995	2675876
VVIN_pl	96990	97206	VVIN_11	5198930	5198752
VVIN_pl	97154	97630	VVIN_11	17610010	17609442
VVIN_pl	97267	97337	VVIN_11	17609807	17609738
VVIN_pl	97291	97529	VVIN_11	3935634	3935406
VVIN_pl	97911	98031	VVIN_11	16593618	16593487
VVIN_pl	97911	98138	VVIN_11	17983800	17983585
VVIN_pl	98431	98688	VVIN_11	9894894	9894735
VVIN_pl	99124	99169	VVIN_11	13715847	13715802
VVIN_pl	99570	99857	VVIN_11	9326762	9326476
VVIN_pl	99631	99687	VVIN_11	236481	236425
VVIN_pl	99763	99860	VVIN_11	6148636	6148540
VVIN_pl	100140	100405	VVIN_11	8121986	8121718
VVIN_pl	100438	100581	VVIN_11	9268688	9268534
VVIN_pl	101623	101784	VVIN_11	10816631	10816470
VVIN_pl	101623	101783	VVIN_11	10677444	10677284
VVIN_pl	101623	101784	VVIN_11	10777165	10777004
VVIN_pl	102645	102733	VVIN_11	18438880	18438791
VVIN_pl	103295	106357	VVIN_11	10297861	10294799
VVIN_pl	103634	103724	VVIN_11	1883030	1882944
VVIN_pl	103695	103799	VVIN_11	6148852	6148745
VVIN_pl	104117	104359	VVIN_11	18933267	18933074
VVIN_pl	104892	104945	VVIN_11	14672914	14672861
VVIN_pl	105183	105375	VVIN_11	3129727	3129552
VVIN_pl	105532	105901	VVIN_11	15981274	15980906
VVIN_pl	106233	106458	VVIN_11	854719	854548
VVIN_pl	106235	106458	VVIN_11	832290	832073
VVIN_pl	106354	111180	VVIN_11	10266092	10261273
VVIN_pl	107506	107708	VVIN_11	2426474	2426275
VVIN_pl	107658	107775	VVIN_11	18611770	18611653
VVIN_pl	107840	108500	VVIN_11	4916691	4916169
VVIN_pl	107886	108347	VVIN_11	10253384	10252929
VVIN_pl	108427	108589	VVIN_11	5004202	5004041
VVIN_pl	109169	109340	VVIN_11	1767838	1767710
VVIN_pl	109275	109484	VVIN_11	15934754	15934550
VVIN_pl	109349	109809	VVIN_11	17766259	17765887
VVIN_pl	110085	110143	VVIN_11	15855894	15855836
VVIN_pl	111160	113178	VVIN_11	10259591	10257579
VVIN_pl	111832	111979	VVIN_11	7769649	7769500
VVIN_pl	112171	112284	VVIN_11	18412392	18412272
VVIN_pl	113265	114611	VVIN_11	10255487	10254139
VVIN_pl	114979	115196	VVIN_11	2734484	2734269
VVIN_pl	116314	116471	VVIN_11	5329033	5328882
VVIN_pl	118883	119080	VVIN_11	12549404	12549229
VVIN_pl	122490	123335	VVIN_11	10818265	10817474
VVIN_pl	122939	123158	VVIN_11	19633229	19633035
VVIN_pl	122993	123211	VVIN_11	10783618	10783419
VVIN_pl	122993	123297	VVIN_11	10678580	10678327
VVIN_pl	124926	125240	VVIN_11	14282797	14282534
VVIN_pl	126326	126657	VVIN_11	18607962	18607652
VVIN_pl	126477	126536	VVIN_11	10297353	10297295
VVIN_pl	127152	127246	VVIN_11	4668028	4667936
VVIN_pl	130215	130452	VVIN_11	1958093	1957861
VVIN_pl	130552	130668	VVIN_11	19441388	19441272
VVIN_pl	131518	131622	VVIN_11	18141711	18141609
VVIN_pl	134605	134773	VVIN_11	1346725	1346567
VVIN_pl	135077	135194	VVIN_11	18412458	18412335
VVIN_pl	136310	136540	VVIN_11	19440589	19440359
VVIN_pl	136591	136778	VVIN_11	5436604	5436406
VVIN_pl	137398	137539	VVIN_11	6214301	6214160
VVIN_pl	138171	138282	VVIN_11	5759386	5759275
VVIN_pl	138902	139045	VVIN_11	1485983	1485840
VVIN_pl	139724	139808	VVIN_11	5436422	5436338
VVIN_pl	140251	140711	VVIN_11	17762927	17762555
VVIN_pl	140346	140711	VVIN_11	17781578	17781223
VVIN_pl	140376	140426	VVIN_11	9268792	9268742
VVIN_pl	140395	140674	VVIN_11	1470110	1469880
VVIN_pl	141598	142865	VVIN_11	1813678	1812823
VVIN_pl	142172	142390	VVIN_11	19440369	19440151
VVIN_pl	142621	142766	VVIN_11	19692966	19692821
VVIN_pl	142827	142943	VVIN_11	7749062	7748939
VVIN_pl	143059	143342	VVIN_11	15173608	15173328
VVIN_pl	143078	143218	VVIN_11	5077382	5077274
VVIN_pl	143157	143219	VVIN_11	10167678	10167616
VVIN_pl	143590	143760	VVIN_11	19123799	19123632
VVIN_pl	144304	144436	VVIN_11	8205024	8204897
VVIN_pl	144345	144433	VVIN_11	8204899	8204812
VVIN_pl	144779	144903	VVIN_11	6508038	6507914
VVIN_pl	145029	145173	VVIN_11	10167501	10167361
VVIN_pl	145997	146051	VVIN_11	16298315	16298261
VVIN_pl	146052	146203	VVIN_11	16793318	16793167
VVIN_pl	147790	148152	VVIN_11	18291729	18291425
VVIN_pl	148282	148382	VVIN_11	5270570	5270466
VVIN_pl	149070	149242	VVIN_11	12601897	12601725
VVIN_pl	152087	152458	VVIN_11	13018713	13018381
VVIN_pl	153205	153377	VVIN_11	1620845	1620687
VVIN_pl	153261	153749	VVIN_11	1620703	1620255
VVIN_pl	153682	153760	VVIN_11	1620118	1620038
VVIN_pl	154100	154317	VVIN_11	2811330	2811050
VVIN_pl	154154	154218	VVIN_11	6256736	6256672
VVIN_pl	155600	155996	VVIN_11	14965648	14965236
VVIN_pl	155951	156011	VVIN_11	8734793	8734733
VVIN_pl	156451	156778	VVIN_11	18867896	18867576
VVIN_pl	158465	158567	VVIN_11	16718513	16718411
VVIN_pl	158946	159035	VVIN_11	8605381	8605295
VVIN_pl	160268	160325	VVIN_11	8605444	8605387
VVIN_pl	1029	1190	VVIN_12	3187813	3187974
VVIN_pl	1964	2612	VVIN_12	3187977	3188624
VVIN_pl	3254	3526	VVIN_12	21706647	21706954
VVIN_pl	4623	4707	VVIN_12	7705759	7705843
VVIN_pl	9237	9384	VVIN_12	2861832	2861964
VVIN_pl	13012	13097	VVIN_12	5764541	5764623
VVIN_pl	13012	13130	VVIN_12	5724476	5724599
VVIN_pl	15483	15715	VVIN_12	18935563	18935795
VVIN_pl	16219	16254	VVIN_12	6470855	6470890
VVIN_pl	18497	18585	VVIN_12	14401500	14401583
VVIN_pl	24186	24259	VVIN_12	6827209	6827281
VVIN_pl	24746	25112	VVIN_12	7562629	7562994
VVIN_pl	26246	26413	VVIN_12	9078243	9078420
VVIN_pl	27728	28006	VVIN_12	13230065	13230344
VVIN_pl	27965	28075	VVIN_12	22189531	22189646
VVIN_pl	28363	28875	VVIN_12	753659	754026
VVIN_pl	29487	29550	VVIN_12	13899359	13899422
VVIN_pl	30826	30901	VVIN_12	4470045	4470115
VVIN_pl	32652	32731	VVIN_12	5363662	5363741
VVIN_pl	33390	34032	VVIN_12	15710599	15711243
VVIN_pl	33869	34038	VVIN_12	16698586	16698755
VVIN_pl	34197	34431	VVIN_12	3306234	3306459
VVIN_pl	35542	35757	VVIN_12	2995570	2995782
VVIN_pl	35901	35977	VVIN_12	1441181	1441257
VVIN_pl	39583	39907	VVIN_12	11665897	11666191
VVIN_pl	39736	39879	VVIN_12	5363197	5363331
VVIN_pl	40029	40314	VVIN_12	13922259	13922557
VVIN_pl	41284	41541	VVIN_12	8118623	8118887
VVIN_pl	42126	42205	VVIN_12	388842	388922
VVIN_pl	45046	45125	VVIN_12	14268687	14268766
VVIN_pl	45976	46258	VVIN_12	1579602	1579884
VVIN_pl	47946	48246	VVIN_12	12258734	12259029
VVIN_pl	47946	48246	VVIN_12	8474080	8474375
VVIN_pl	51290	51402	VVIN_12	4482672	4482775
VVIN_pl	53954	54219	VVIN_12	7813120	7813367
VVIN_pl	53954	54219	VVIN_12	7848080	7848327
VVIN_pl	53954	54219	VVIN_12	7962966	7963213
VVIN_pl	53954	54219	VVIN_12	7880141	7880388
VVIN_pl	54021	54190	VVIN_12	5725310	5725460
VVIN_pl	54041	54123	VVIN_12	5765397	5765479
VVIN_pl	54882	55162	VVIN_12	387702	387926
VVIN_pl	58426	58626	VVIN_12	5443877	5444079
VVIN_pl	59683	59774	VVIN_12	17365391	17365471
VVIN_pl	60779	62019	VVIN_12	18325235	18326486
VVIN_pl	61027	61134	VVIN_12	4041793	4041901
VVIN_pl	61801	62033	VVIN_12	18328930	18329120
VVIN_pl	62174	62403	VVIN_12	7022962	7023198
VVIN_pl	63594	66435	VVIN_12	7212523	7215345
VVIN_pl	63630	63746	VVIN_12	18340322	18340438
VVIN_pl	73540	73628	VVIN_12	441611	441696
VVIN_pl	73733	74138	VVIN_12	6464626	6465029
VVIN_pl	73951	74092	VVIN_12	9630547	9630703
VVIN_pl	74529	74662	VVIN_12	20947311	20947449
VVIN_pl	74529	74651	VVIN_12	20946526	20946653
VVIN_pl	74875	75166	VVIN_12	21017494	21017760
VVIN_pl	77895	78009	VVIN_12	2260151	2260263
VVIN_pl	80310	80622	VVIN_12	8070018	8070309
VVIN_pl	80802	81123	VVIN_12	2066876	2067187
VVIN_pl	81540	81794	VVIN_12	22340338	22340554
VVIN_pl	81548	81650	VVIN_12	1211689	1211786
VVIN_pl	82617	82852	VVIN_12	13477079	13477306
VVIN_pl	83712	83868	VVIN_12	18532064	18532214
VVIN_pl	84189	84244	VVIN_12	745520	745575
VVIN_pl	86253	86441	VVIN_12	80326	80505
VVIN_pl	88029	88332	VVIN_12	13220436	13220734
VVIN_pl	89775	89849	VVIN_12	382201	382275
VVIN_pl	90534	90683	VVIN_12	14268544	14268689
VVIN_pl	90585	91098	VVIN_12	11893877	11894390
VVIN_pl	90751	91052	VVIN_12	20691712	20692011
VVIN_pl	91082	91392	VVIN_12	19766835	19767145
VVIN_pl	91082	91272	VVIN_12	19831529	19831722
VVIN_pl	92609	92836	VVIN_12	11863024	11863250
VVIN_pl	95414	95563	VVIN_12	14205944	14206084
VVIN_pl	95614	95765	VVIN_12	14205805	14205956
VVIN_pl	97258	97512	VVIN_12	19629002	19629247
VVIN_pl	97258	97529	VVIN_12	19647290	19647552
VVIN_pl	97258	97524	VVIN_12	19638317	19638576
VVIN_pl	97300	97368	VVIN_12	15455130	15455198
VVIN_pl	98286	98408	VVIN_12	22321926	22322041
VVIN_pl	98709	98774	VVIN_12	5598056	5598121
VVIN_pl	102274	102486	VVIN_12	2034500	2034699
VVIN_pl	103421	103814	VVIN_12	19227523	19227917
VVIN_pl	103421	103814	VVIN_12	19055574	19055967
VVIN_pl	103630	103691	VVIN_12	22543238	22543299
VVIN_pl	104170	104595	VVIN_12	1507031	1507449
VVIN_pl	106888	106945	VVIN_12	15455286	15455343
VVIN_pl	106983	107048	VVIN_12	16978095	16978155
VVIN_pl	107818	107941	VVIN_12	18474400	18474514
VVIN_pl	108464	108551	VVIN_12	5118110	5118197
VVIN_pl	109726	109795	VVIN_12	17935498	17935567
VVIN_pl	109854	109997	VVIN_12	2995753	2995897
VVIN_pl	110295	110386	VVIN_12	17935198	17935288
VVIN_pl	111427	111750	VVIN_12	14647777	14648099
VVIN_pl	111635	111704	VVIN_12	18474518	18474587
VVIN_pl	111968	112077	VVIN_12	6208851	6208958
VVIN_pl	112047	112329	VVIN_12	14087957	14088239
VVIN_pl	113935	114070	VVIN_12	3354917	3355053
VVIN_pl	114188	114446	VVIN_12	1960633	1960877
VVIN_pl	114299	114512	VVIN_12	5133896	5134097
VVIN_pl	114390	114515	VVIN_12	20047408	20047533
VVIN_pl	114529	114749	VVIN_12	7813352	7813568
VVIN_pl	114534	114749	VVIN_12	7848317	7848528
VVIN_pl	114534	114749	VVIN_12	7880378	7880589
VVIN_pl	114534	114749	VVIN_12	7963203	7963414
VVIN_pl	114689	114887	VVIN_12	17944956	17945142
VVIN_pl	116959	117102	VVIN_12	441673	441819
VVIN_pl	118641	118986	VVIN_12	5455280	5455623
VVIN_pl	120321	120442	VVIN_12	14936510	14936631
VVIN_pl	121595	121640	VVIN_12	14406621	14406666
VVIN_pl	126129	126212	VVIN_12	5724758	5724841
VVIN_pl	126129	126259	VVIN_12	5764820	5764966
VVIN_pl	126315	126866	VVIN_12	100238	100767
VVIN_pl	127368	127439	VVIN_12	19560182	19560254
VVIN_pl	128831	129409	VVIN_12	20393354	20393913
VVIN_pl	129000	129096	VVIN_12	745594	745690
VVIN_pl	130986	131121	VVIN_12	771062	771206
VVIN_pl	131928	132184	VVIN_12	268026	268477
VVIN_pl	134651	135392	VVIN_12	6922792	6923382
VVIN_pl	134807	135012	VVIN_12	20682638	20682843
VVIN_pl	134940	135006	VVIN_12	14936451	14936517
VVIN_pl	135238	135414	VVIN_12	4712628	4712812
VVIN_pl	135709	136017	VVIN_12	3455969	3456292
VVIN_pl	136944	137085	VVIN_12	4000105	4000230
VVIN_pl	137692	138157	VVIN_12	6965247	6965680
VVIN_pl	137852	137969	VVIN_12	18532188	18532304
VVIN_pl	138310	138633	VVIN_12	14586849	14587171
VVIN_pl	138481	138599	VVIN_12	6269683	6269805
VVIN_pl	138635	138944	VVIN_12	2876014	2876290
VVIN_pl	138870	139220	VVIN_12	3844046	3844377
VVIN_pl	139429	139711	VVIN_12	22321724	22322022
VVIN_pl	140022	140511	VVIN_12	14476992	14477477
VVIN_pl	140172	140261	VVIN_12	1452455	1452544
VVIN_pl	141589	141704	VVIN_12	8449303	8449413
VVIN_pl	142091	142300	VVIN_12	21912277	21912488
VVIN_pl	142716	143078	VVIN_12	13921907	13922269
VVIN_pl	142790	142873	VVIN_12	18835803	18835886
VVIN_pl	143598	143681	VVIN_12	14268430	14268513
VVIN_pl	144199	144280	VVIN_12	2911852	2911932
VVIN_pl	145068	145306	VVIN_12	7065766	7066015
VVIN_pl	146145	146448	VVIN_12	8175697	8175989
VVIN_pl	147216	147630	VVIN_12	1126773	1127186
VVIN_pl	147732	147769	VVIN_12	15455194	15455231
VVIN_pl	148637	148753	VVIN_12	1847447	1847555
VVIN_pl	150080	150174	VVIN_12	4443157	4443251
VVIN_pl	151511	151921	VVIN_12	6464226	6464630
VVIN_pl	152674	152734	VVIN_12	10043349	10043408
VVIN_pl	153380	153466	VVIN_12	16439209	16439295
VVIN_pl	153380	153466	VVIN_12	15968548	15968634
VVIN_pl	154544	154985	VVIN_12	5363733	5364174
VVIN_pl	154861	154946	VVIN_12	5724830	5724915
VVIN_pl	154861	154945	VVIN_12	5764892	5764976
VVIN_pl	154900	155000	VVIN_12	18474584	18474684
VVIN_pl	156094	156233	VVIN_12	959446	959585
VVIN_pl	157534	157638	VVIN_12	20398271	20398379
VVIN_pl	157761	157871	VVIN_12	5725019	5725129
VVIN_pl	157761	157871	VVIN_12	5765081	5765191
VVIN_pl	158777	158844	VVIN_12	14048564	14048643
VVIN_pl	159027	159189	VVIN_12	979811	979972
VVIN_pl	1558	2212	VVIN_12	18377077	18376314
VVIN_pl	1594	1661	VVIN_12	4391957	4391890
VVIN_pl	1682	1742	VVIN_12	5444506	5444442
VVIN_pl	1682	1742	VVIN_12	5445046	5444982
VVIN_pl	2201	3266	VVIN_12	18363845	18362782
VVIN_pl	2825	5419	VVIN_12	18354044	18351392
VVIN_pl	3227	3531	VVIN_12	21735628	21735305
VVIN_pl	3237	3531	VVIN_12	21255503	21255239
VVIN_pl	3260	3531	VVIN_12	21782454	21782161
VVIN_pl	3260	3531	VVIN_12	21718842	21718562
VVIN_pl	3261	3525	VVIN_12	20070715	20070450
VVIN_pl	3276	3525	VVIN_12	21758747	21758479
VVIN_pl	3465	3527	VVIN_12	21237219	21237157
VVIN_pl	3725	4178	VVIN_12	3189463	3189005
VVIN_pl	10649	11177	VVIN_12	769137	768608
VVIN_pl	12378	12424	VVIN_12	22321739	22321693
VVIN_pl	12960	13145	VVIN_12	1211455	1211270
VVIN_pl	13108	13182	VVIN_12	6777478	6777404
VVIN_pl	14269	14413	VVIN_12	2793690	2793546
VVIN_pl	16231	16466	VVIN_12	3440186	3439959
VVIN_pl	16457	16507	VVIN_12	3439678	3439628
VVIN_pl	17106	17342	VVIN_12	1211692	1211458
VVIN_pl	19750	20241	VVIN_12	1504854	1504393
VVIN_pl	21817	21857	VVIN_12	14978508	14978468
VVIN_pl	23581	23741	VVIN_12	13342628	13342469
VVIN_pl	26446	26746	VVIN_12	14953718	14953418
VVIN_pl	28201	28339	VVIN_12	1082748	1082614
VVIN_pl	28420	28518	VVIN_12	5077206	5077108
VVIN_pl	31701	31936	VVIN_12	8336708	8336506
VVIN_pl	33105	33235	VVIN_12	22095409	22095289
VVIN_pl	35496	36560	VVIN_12	12663477	12662432
VVIN_pl	36664	36847	VVIN_12	21253466	21253315
VVIN_pl	37345	37430	VVIN_12	11788016	11787932
VVIN_pl	38944	39109	VVIN_12	6152087	6151911
VVIN_pl	39317	39465	VVIN_12	11863058	11862910
VVIN_pl	40614	40854	VVIN_12	7247749	7247509
VVIN_pl	44840	45046	VVIN_12	18743095	18742890
VVIN_pl	45606	45765	VVIN_12	6777835	6777669
VVIN_pl	45972	46276	VVIN_12	12259330	12259028
VVIN_pl	45973	46276	VVIN_12	8474675	8474374
VVIN_pl	47472	47879	VVIN_12	1540747	1540333
VVIN_pl	47859	47946	VVIN_12	1538490	1538403
VVIN_pl	49508	49895	VVIN_12	2998395	2998004
VVIN_pl	50290	51008	VVIN_12	12085505	12084917
VVIN_pl	50315	50455	VVIN_12	4733673	4733536
VVIN_pl	52423	52520	VVIN_12	5292205	5292107
VVIN_pl	53250	53488	VVIN_12	21354837	21354619
VVIN_pl	53250	53488	VVIN_12	21482174	21481956
VVIN_pl	55387	55532	VVIN_12	14897596	14897450
VVIN_pl	55587	55862	VVIN_12	13522788	13522422
VVIN_pl	55815	55887	VVIN_12	2063224	2063146
VVIN_pl	55857	62014	VVIN_12	13520449	13514294
VVIN_pl	56296	56398	VVIN_12	13519883	13519788
VVIN_pl	56503	56862	VVIN_12	21089075	21088695
VVIN_pl	57661	57732	VVIN_12	7239305	7239234
VVIN_pl	61899	62090	VVIN_12	8449131	8448967
VVIN_pl	62188	62457	VVIN_12	1165734	1165488
VVIN_pl	62365	62488	VVIN_12	7247873	7247750
VVIN_pl	63937	64144	VVIN_12	12669203	12669003
VVIN_pl	64766	64826	VVIN_12	14978566	14978506
VVIN_pl	65154	65276	VVIN_12	21910156	21910026
VVIN_pl	65176	65355	VVIN_12	746121	745938
VVIN_pl	65635	65912	VVIN_12	11863527	11863250
VVIN_pl	65845	65902	VVIN_12	15121849	15121792
VVIN_pl	65845	65902	VVIN_12	15207437	15207380
VVIN_pl	66681	66786	VVIN_12	5724666	5724558
VVIN_pl	66681	66784	VVIN_12	5764728	5764625
VVIN_pl	67665	67762	VVIN_12	5724760	5724663
VVIN_pl	67665	67762	VVIN_12	5764822	5764725
VVIN_pl	68399	68921	VVIN_12	8197200	8196688
VVIN_pl	72440	72956	VVIN_12	14433344	14432845
VVIN_pl	74761	74854	VVIN_12	18935541	18935448
VVIN_pl	77405	77461	VVIN_12	21993929	21993873
VVIN_pl	77573	77858	VVIN_12	5154247	5153966
VVIN_pl	79876	80025	VVIN_12	21233604	21233475
VVIN_pl	80771	80841	VVIN_12	19596610	19596540
VVIN_pl	81309	81385	VVIN_12	21734590	21734515
VVIN_pl	81412	81611	VVIN_12	21731575	21731386
VVIN_pl	81416	81681	VVIN_12	21353593	21353334
VVIN_pl	81423	81681	VVIN_12	21279156	21278908
VVIN_pl	81435	81681	VVIN_12	21462438	21462180
VVIN_pl	82819	82995	VVIN_12	8083323	8083147
VVIN_pl	83065	83179	VVIN_12	17935400	17935286
VVIN_pl	83448	83718	VVIN_12	805164	804916
VVIN_pl	84287	84390	VVIN_12	7435952	7435843
VVIN_pl	88221	88498	VVIN_12	21251404	21251131
VVIN_pl	88833	88943	VVIN_12	17935509	17935399
VVIN_pl	90871	91033	VVIN_12	979972	979811
VVIN_pl	91216	91283	VVIN_12	14048643	14048564
VVIN_pl	92189	92299	VVIN_12	5725129	5725019
VVIN_pl	92189	92299	VVIN_12	5765191	5765081
VVIN_pl	92422	92526	VVIN_12	20398379	20398271
VVIN_pl	93827	93966	VVIN_12	959585	959446
VVIN_pl	95060	95160	VVIN_12	18474684	18474584
VVIN_pl	95075	95516	VVIN_12	5364174	5363733
VVIN_pl	95114	95199	VVIN_12	5724915	5724830
VVIN_pl	95115	95199	VVIN_12	5764976	5764892
VVIN_pl	96594	96680	VVIN_12	15968634	15968548
VVIN_pl	96594	96680	VVIN_12	16439295	16439209
VVIN_pl	97326	97386	VVIN_12	10043408	10043349
VVIN_pl	98139	98549	VVIN_12	6464630	6464226
VVIN_pl	99886	99980	VVIN_12	4443251	4443157
VVIN_pl	101307	101423	VVIN_12	1847555	1847447
VVIN_pl	102291	102328	VVIN_12	15455231	15455194
VVIN_pl	102430	102844	VVIN_12	1127186	1126773
VVIN_pl	103612	103915	VVIN_12	8175989	8175697
VVIN_pl	104754	104992	VVIN_12	7066015	7065766
VVIN_pl	105780	105861	VVIN_12	2911932	2911852
VVIN_pl	106379	106462	VVIN_12	14268513	14268430
VVIN_pl	106982	107344	VVIN_12	13922269	13921907
VVIN_pl	107187	107270	VVIN_12	18835886	18835803
VVIN_pl	107760	107969	VVIN_12	21912488	21912277
VVIN_pl	108356	108471	VVIN_12	8449413	8449303
VVIN_pl	109549	110038	VVIN_12	14477477	14476992
VVIN_pl	109799	109888	VVIN_12	1452544	1452455
VVIN_pl	110349	110631	VVIN_12	22322022	22321724
VVIN_pl	110840	111190	VVIN_12	3844377	3844046
VVIN_pl	111116	111425	VVIN_12	2876290	2876014
VVIN_pl	111427	111750	VVIN_12	14587171	14586849
VVIN_pl	111461	111579	VVIN_12	6269805	6269683
VVIN_pl	111903	112368	VVIN_12	6965680	6965247
VVIN_pl	112091	112208	VVIN_12	18532304	18532188
VVIN_pl	112975	113116	VVIN_12	4000230	4000105
VVIN_pl	114043	114351	VVIN_12	3456292	3455969
VVIN_pl	114646	114822	VVIN_12	4712812	4712628
VVIN_pl	114668	115409	VVIN_12	6923382	6922792
VVIN_pl	115048	115253	VVIN_12	20682843	20682638
VVIN_pl	115054	115120	VVIN_12	14936517	14936451
VVIN_pl	119075	119176	VVIN_12	17935717	17935615
VVIN_pl	120775	121070	VVIN_12	6491178	6490903
VVIN_pl	122018	122101	VVIN_12	4201148	4201066
VVIN_pl	124331	124400	VVIN_12	7247514	7247445
VVIN_pl	126004	126155	VVIN_12	1452468	1452326
VVIN_pl	126373	126693	VVIN_12	10068890	10068606
VVIN_pl	126750	126819	VVIN_12	14978474	14978404
VVIN_pl	127077	127440	VVIN_12	5363665	5363310
VVIN_pl	127465	127688	VVIN_12	5725103	5724894
VVIN_pl	127484	127688	VVIN_12	5765155	5764956
VVIN_pl	130446	130522	VVIN_12	22543371	22543295
VVIN_pl	133689	134033	VVIN_12	1767610	1767267
VVIN_pl	135173	135371	VVIN_12	17945142	17944956
VVIN_pl	135311	135531	VVIN_12	7813568	7813352
VVIN_pl	135311	135526	VVIN_12	7848528	7848317
VVIN_pl	135311	135526	VVIN_12	7880589	7880378
VVIN_pl	135311	135526	VVIN_12	7963414	7963203
VVIN_pl	135545	135670	VVIN_12	20047533	20047408
VVIN_pl	135548	135761	VVIN_12	5134097	5133896
VVIN_pl	135614	135872	VVIN_12	1960877	1960633
VVIN_pl	135990	136125	VVIN_12	3355053	3354917
VVIN_pl	137731	138013	VVIN_12	14088239	14087957
VVIN_pl	137983	138092	VVIN_12	6208958	6208851
VVIN_pl	138310	138633	VVIN_12	14648099	14647777
VVIN_pl	138356	138425	VVIN_12	18474587	18474518
VVIN_pl	139674	139765	VVIN_12	17935288	17935198
VVIN_pl	140063	140206	VVIN_12	2995897	2995753
VVIN_pl	140265	140334	VVIN_12	17935567	17935498
VVIN_pl	141509	141596	VVIN_12	5118197	5118110
VVIN_pl	142119	142242	VVIN_12	18474514	18474400
VVIN_pl	143012	143077	VVIN_12	16978155	16978095
VVIN_pl	143115	143172	VVIN_12	15455343	15455286
VVIN_pl	145465	145890	VVIN_12	1507449	1507031
VVIN_pl	146246	146639	VVIN_12	19227917	19227523
VVIN_pl	146246	146639	VVIN_12	19055967	19055574
VVIN_pl	146369	146430	VVIN_12	22543299	22543238
VVIN_pl	147574	147786	VVIN_12	2034699	2034500
VVIN_pl	151286	151351	VVIN_12	5598121	5598056
VVIN_pl	151652	151774	VVIN_12	22322041	22321926
VVIN_pl	152531	152802	VVIN_12	19647552	19647290
VVIN_pl	152536	152802	VVIN_12	19638576	19638317
VVIN_pl	152548	152802	VVIN_12	19629247	19629002
VVIN_pl	152692	152760	VVIN_12	15455198	15455130
VVIN_pl	154295	154446	VVIN_12	14205956	14205805
VVIN_pl	154497	154646	VVIN_12	14206084	14205944
VVIN_pl	157224	157451	VVIN_12	11863250	11863024
VVIN_pl	158668	158978	VVIN_12	19767145	19766835
VVIN_pl	158788	158978	VVIN_12	19831722	19831529
VVIN_pl	158962	159475	VVIN_12	11894390	11893877
VVIN_pl	159008	159309	VVIN_12	20692011	20691712
VVIN_pl	159377	159526	VVIN_12	14268689	14268544
VVIN_pl	160211	160285	VVIN_12	382275	382201
VVIN_pl	418	524	VVIN_13	3887621	3887727
VVIN_pl	418	1634	VVIN_13	3889202	3890418
VVIN_pl	637	790	VVIN_13	75908	76050
VVIN_pl	1315	1520	VVIN_13	7963724	7963955
VVIN_pl	1317	1520	VVIN_13	7963436	7963640
VVIN_pl	1356	1416	VVIN_13	7963404	7963464
VVIN_pl	4734	4876	VVIN_13	7059410	7059551
VVIN_pl	7300	7506	VVIN_13	2950883	2951084
VVIN_pl	8733	8890	VVIN_13	2676073	2676233
VVIN_pl	9758	9849	VVIN_13	8354781	8354871
VVIN_pl	9781	9966	VVIN_13	7957919	7958113
VVIN_pl	10993	11096	VVIN_13	8354643	8354746
VVIN_pl	11135	11366	VVIN_13	21285356	21285619
VVIN_pl	11197	11364	VVIN_13	21313844	21313988
VVIN_pl	11239	11287	VVIN_13	8353568	8353616
VVIN_pl	11257	11363	VVIN_13	8354458	8354557
VVIN_pl	14159	14293	VVIN_13	3829781	3829908
VVIN_pl	15963	16157	VVIN_13	6691650	6691807
VVIN_pl	16915	17168	VVIN_13	4320048	4320309
VVIN_pl	18814	18983	VVIN_13	20051949	20052118
VVIN_pl	19398	19571	VVIN_13	7279341	7279513
VVIN_pl	21137	22192	VVIN_13	1009772	1010827
VVIN_pl	24472	24621	VVIN_13	22508901	22509056
VVIN_pl	24946	25021	VVIN_13	7974780	7974859
VVIN_pl	27076	27213	VVIN_13	11509203	11509328
VVIN_pl	27097	27588	VVIN_13	21053522	21053879
VVIN_pl	28862	29125	VVIN_13	4877693	4877901
VVIN_pl	29292	29369	VVIN_13	5063199	5063276
VVIN_pl	29292	29365	VVIN_13	5093465	5093538
VVIN_pl	32125	32383	VVIN_13	14017435	14017693
VVIN_pl	32675	32774	VVIN_13	3291555	3291654
VVIN_pl	32904	33150	VVIN_13	8830921	8831182
VVIN_pl	33072	33211	VVIN_13	11326846	11327000
VVIN_pl	33320	33565	VVIN_13	21433809	21434054
VVIN_pl	33346	33699	VVIN_13	2431702	2432040
VVIN_pl	37158	37259	VVIN_13	4006240	4006334
VVIN_pl	37158	37259	VVIN_13	4043170	4043266
VVIN_pl	37641	37726	VVIN_13	986306	986389
VVIN_pl	37687	37758	VVIN_13	5009133	5009204
VVIN_pl	39630	40107	VVIN_13	4319608	4320018
VVIN_pl	40754	40967	VVIN_13	2853974	2854176
VVIN_pl	42446	42873	VVIN_13	5339996	5340421
VVIN_pl	44841	45046	VVIN_13	9471661	9471865
VVIN_pl	45284	45472	VVIN_13	10457688	10457828
VVIN_pl	48168	48374	VVIN_13	21441859	21442047
VVIN_pl	51784	52179	VVIN_13	1899958	1900286
VVIN_pl	51831	51927	VVIN_13	3829893	3829982
VVIN_pl	52099	52194	VVIN_13	5009214	5009309
VVIN_pl	53202	53416	VVIN_13	23066641	23066840
VVIN_pl	53373	53575	VVIN_13	5811225	5811434
VVIN_pl	54354	54429	VVIN_13	8831171	8831246
VVIN_pl	54914	55269	VVIN_13	451452	451808
VVIN_pl	56649	56707	VVIN_13	7920970	7921028
VVIN_pl	58073	58240	VVIN_13	9147745	9147912
VVIN_pl	58644	58724	VVIN_13	3934790	3934864
VVIN_pl	58904	58956	VVIN_13	124244	124296
VVIN_pl	59785	59848	VVIN_13	6403413	6403476
VVIN_pl	62577	62755	VVIN_13	1699479	1699658
VVIN_pl	64117	64205	VVIN_13	21259040	21259131
VVIN_pl	64136	64201	VVIN_13	21259655	21259719
VVIN_pl	65020	65236	VVIN_13	4478562	4478802
VVIN_pl	66221	66580	VVIN_13	1611153	1611496
VVIN_pl	66443	66546	VVIN_13	1611797	1611905
VVIN_pl	66443	66554	VVIN_13	1611575	1611686
VVIN_pl	66443	66626	VVIN_13	1611686	1611989
VVIN_pl	66444	66580	VVIN_13	1611470	1611602
VVIN_pl	66801	67002	VVIN_13	7542731	7542927
VVIN_pl	67122	67294	VVIN_13	5008972	5009146
VVIN_pl	67628	69375	VVIN_13	17156968	17158632
VVIN_pl	67686	69356	VVIN_13	17638621	17640333
VVIN_pl	67686	69375	VVIN_13	17506913	17508551
VVIN_pl	68182	69375	VVIN_13	11908096	11909279
VVIN_pl	68879	69193	VVIN_13	3671117	3671347
VVIN_pl	69072	69592	VVIN_13	17772430	17772946
VVIN_pl	69375	69592	VVIN_13	17509715	17509952
VVIN_pl	69377	69592	VVIN_13	11910457	11910689
VVIN_pl	69377	69592	VVIN_13	17159797	17160029
VVIN_pl	69412	69592	VVIN_13	17652250	17652431
VVIN_pl	69752	69881	VVIN_13	21198539	21198668
VVIN_pl	70455	70692	VVIN_13	15521020	15521259
VVIN_pl	71994	72072	VVIN_13	8355776	8355848
VVIN_pl	73514	73650	VVIN_13	15487747	15487883
VVIN_pl	73514	73650	VVIN_13	15426584	15426720
VVIN_pl	73586	73655	VVIN_13	23847332	23847400
VVIN_pl	74928	75159	VVIN_13	508664	508895
VVIN_pl	76525	76788	VVIN_13	21237562	21237816
VVIN_pl	76526	76788	VVIN_13	21236527	21236780
VVIN_pl	77657	78051	VVIN_13	1938654	1939044
VVIN_pl	77846	77918	VVIN_13	1938882	1938954
VVIN_pl	79389	79425	VVIN_13	12804609	12804645
VVIN_pl	79557	79755	VVIN_13	21198666	21198863
VVIN_pl	79588	79633	VVIN_13	8355377	8355422
VVIN_pl	80555	80648	VVIN_13	11243857	11243946
VVIN_pl	80568	80648	VVIN_13	11152113	11152193
VVIN_pl	82075	82427	VVIN_13	7038398	7038753
VVIN_pl	82700	82858	VVIN_13	17937873	17938033
VVIN_pl	82700	82858	VVIN_13	12085943	12086102
VVIN_pl	82738	82820	VVIN_13	15647379	15647461
VVIN_pl	83779	83991	VVIN_13	1157404	1157603
VVIN_pl	83892	83999	VVIN_13	22848524	22848623
VVIN_pl	88015	88150	VVIN_13	2268696	2268831
VVIN_pl	88135	88258	VVIN_13	2271254	2271378
VVIN_pl	88775	89172	VVIN_13	7958072	7958491
VVIN_pl	89856	89975	VVIN_13	9518570	9518689
VVIN_pl	90474	90570	VVIN_13	18052036	18052130
VVIN_pl	90474	90570	VVIN_13	12160374	12160468
VVIN_pl	90546	90799	VVIN_13	6335437	6335671
VVIN_pl	91539	91704	VVIN_13	14555496	14555666
VVIN_pl	91996	92521	VVIN_13	20059266	20059787
VVIN_pl	93060	93653	VVIN_13	1955496	1956048
VVIN_pl	95449	95598	VVIN_13	12745648	12745797
VVIN_pl	96771	96954	VVIN_13	8282030	8282188
VVIN_pl	98075	98396	VVIN_13	3626353	3626813
VVIN_pl	98196	98448	VVIN_13	3626527	3626775
VVIN_pl	98279	98383	VVIN_13	15647269	15647373
VVIN_pl	98609	98906	VVIN_13	8640454	8640728
VVIN_pl	99221	99315	VVIN_13	8355421	8355516
VVIN_pl	99590	99861	VVIN_13	19521558	19521829
VVIN_pl	99611	99856	VVIN_13	23073658	23073905
VVIN_pl	100170	100221	VVIN_13	20597631	20597682
VVIN_pl	101409	101505	VVIN_13	1455676	1455772
VVIN_pl	102875	102995	VVIN_13	19310722	19310841
VVIN_pl	103953	104013	VVIN_13	8353052	8353112
VVIN_pl	104824	105044	VVIN_13	21343266	21343486
VVIN_pl	105912	106313	VVIN_13	15239174	15239592
VVIN_pl	106049	106121	VVIN_13	21259128	21259200
VVIN_pl	106109	106194	VVIN_13	22643227	22643312
VVIN_pl	106138	106459	VVIN_13	5572356	5572671
VVIN_pl	107471	107645	VVIN_13	23974537	23974709
VVIN_pl	108525	108613	VVIN_13	8355511	8355599
VVIN_pl	108551	108611	VVIN_13	8355638	8355698
VVIN_pl	109330	109427	VVIN_13	3891938	3892031
VVIN_pl	110424	110656	VVIN_13	5371908	5372130
VVIN_pl	110543	110689	VVIN_13	24349127	24349275
VVIN_pl	111016	111215	VVIN_13	1771154	1771364
VVIN_pl	111397	112007	VVIN_13	18238069	18238596
VVIN_pl	112382	112524	VVIN_13	1149692	1149830
VVIN_pl	112842	112908	VVIN_13	18135985	18136051
VVIN_pl	113208	113263	VVIN_13	8352998	8353053
VVIN_pl	114394	114706	VVIN_13	23161200	23161512
VVIN_pl	114644	114718	VVIN_13	23161513	23161587
VVIN_pl	118748	119155	VVIN_13	23646762	23647151
VVIN_pl	119403	119569	VVIN_13	3242217	3242381
VVIN_pl	123510	123816	VVIN_13	13618113	13618419
VVIN_pl	128026	128442	VVIN_13	5520300	5520712
VVIN_pl	129591	129675	VVIN_13	12804644	12804728
VVIN_pl	129670	129809	VVIN_13	13711750	13711889
VVIN_pl	130446	130524	VVIN_13	716528	716610
VVIN_pl	132874	132915	VVIN_13	1850633	1850674
VVIN_pl	132953	133039	VVIN_13	3829697	3829782
VVIN_pl	133194	133283	VVIN_13	10465344	10465433
VVIN_pl	133332	133533	VVIN_13	7059685	7059884
VVIN_pl	135960	136094	VVIN_13	7145247	7145381
VVIN_pl	135960	136096	VVIN_13	7131274	7131410
VVIN_pl	135961	136094	VVIN_13	7176368	7176501
VVIN_pl	136653	136739	VVIN_13	9518465	9518551
VVIN_pl	136976	137102	VVIN_13	6588683	6588787
VVIN_pl	137199	137268	VVIN_13	14700979	14701048
VVIN_pl	137431	137561	VVIN_13	22488854	22488972
VVIN_pl	137492	137567	VVIN_13	23578979	23579054
VVIN_pl	137492	137567	VVIN_13	23472039	23472114
VVIN_pl	138096	138151	VVIN_13	19710719	19710774
VVIN_pl	138096	138154	VVIN_13	19711148	19711206
VVIN_pl	138799	138988	VVIN_13	8356340	8356529
VVIN_pl	138908	139132	VVIN_13	6187622	6187839
VVIN_pl	139479	139711	VVIN_13	16639754	16639986
VVIN_pl	140057	140441	VVIN_13	18758188	18758567
VVIN_pl	140113	140334	VVIN_13	14521684	14521901
VVIN_pl	140146	140403	VVIN_13	5507219	5507439
VVIN_pl	140248	140497	VVIN_13	18760265	18760514
VVIN_pl	140475	140578	VVIN_13	396340	396443
VVIN_pl	140518	140761	VVIN_13	1315986	1316242
VVIN_pl	141104	141194	VVIN_13	5658839	5658928
VVIN_pl	141116	141217	VVIN_13	5246251	5246352
VVIN_pl	141543	144425	VVIN_13	11911493	11914375
VVIN_pl	141839	142201	VVIN_13	2073158	2073521
VVIN_pl	142655	142778	VVIN_13	19007147	19007259
VVIN_pl	142726	142884	VVIN_13	1149757	1149910
VVIN_pl	142785	142910	VVIN_13	21285663	21285786
VVIN_pl	142785	142910	VVIN_13	21314035	21314159
VVIN_pl	142854	143033	VVIN_13	22642944	22643123
VVIN_pl	143395	143640	VVIN_13	159734	159987
VVIN_pl	144542	144885	VVIN_13	22239341	22239678
VVIN_pl	145212	145282	VVIN_13	23995417	23995488
VVIN_pl	145465	145657	VVIN_13	19910488	19910674
VVIN_pl	146171	146235	VVIN_13	12804726	12804790
VVIN_pl	146284	146538	VVIN_13	16156350	16156566
VVIN_pl	147658	147911	VVIN_13	8356070	8356339
VVIN_pl	147950	148007	VVIN_13	14700835	14700892
VVIN_pl	148477	148532	VVIN_13	1892178	1892233
VVIN_pl	150009	150441	VVIN_13	2513249	2513684
VVIN_pl	150955	151056	VVIN_13	3934693	3934792
VVIN_pl	151730	152212	VVIN_13	2688176	2688663
VVIN_pl	152498	152574	VVIN_13	1149628	1149704
VVIN_pl	152547	152671	VVIN_13	1215356	1215480
VVIN_pl	152939	153003	VVIN_13	3242156	3242220
VVIN_pl	153248	153309	VVIN_13	3907539	3907599
VVIN_pl	153724	153935	VVIN_13	2101339	2101558
VVIN_pl	155359	155532	VVIN_13	6936930	6937110
VVIN_pl	155617	155773	VVIN_13	11909800	11909932
VVIN_pl	156202	156266	VVIN_13	6863926	6863990
VVIN_pl	156470	156555	VVIN_13	18135911	18135993
VVIN_pl	156821	156896	VVIN_13	724542	724617
VVIN_pl	156905	157016	VVIN_13	18921914	18922021
VVIN_pl	157240	157353	VVIN_13	8355823	8355936
VVIN_pl	157450	157760	VVIN_13	21635043	21635328
VVIN_pl	158059	158266	VVIN_13	18820438	18820650
VVIN_pl	159154	159210	VVIN_13	3907592	3907648
VVIN_pl	159387	159469	VVIN_13	14700752	14700834
VVIN_pl	159853	160164	VVIN_13	14249124	14249414
VVIN_pl	160579	160854	VVIN_13	5353113	5353357
VVIN_pl	160636	160786	VVIN_13	14249430	14249577
VVIN_pl	160700	160790	VVIN_13	5353349	5353434
VVIN_pl	1	186	VVIN_13	7500736	7500551
VVIN_pl	3104	3260	VVIN_13	19006250	19006094
VVIN_pl	3143	3261	VVIN_13	1144569	1144452
VVIN_pl	3263	3448	VVIN_13	3388853	3388722
VVIN_pl	3652	3790	VVIN_13	19499874	19499733
VVIN_pl	5646	5740	VVIN_13	22643395	22643311
VVIN_pl	7258	7544	VVIN_13	19800730	19800523
VVIN_pl	8618	8745	VVIN_13	3601088	3600965
VVIN_pl	8744	8980	VVIN_13	3600210	3599991
VVIN_pl	8780	9134	VVIN_13	2676183	2675849
VVIN_pl	12334	12450	VVIN_13	5063388	5063272
VVIN_pl	12336	12450	VVIN_13	5093652	5093538
VVIN_pl	12394	12542	VVIN_13	8356074	8355930
VVIN_pl	12454	13123	VVIN_13	1824128	1823465
VVIN_pl	12499	12936	VVIN_13	16108692	16108255
VVIN_pl	12924	13176	VVIN_13	16105316	16105067
VVIN_pl	14160	14232	VVIN_13	1573486	1573414
VVIN_pl	14225	14613	VVIN_13	1573061	1572741
VVIN_pl	16647	16802	VVIN_13	8353569	8353416
VVIN_pl	18198	18581	VVIN_13	4702595	4702238
VVIN_pl	21955	22076	VVIN_13	6711268	6711152
VVIN_pl	21974	22733	VVIN_13	23577336	23576583
VVIN_pl	22119	22352	VVIN_13	15067545	15067311
VVIN_pl	22316	22428	VVIN_13	9079966	9079873
VVIN_pl	22835	23112	VVIN_13	4972252	4971978
VVIN_pl	23102	23168	VVIN_13	4971458	4971392
VVIN_pl	23653	23842	VVIN_13	5658832	5658646
VVIN_pl	25546	25748	VVIN_13	19834010	19833812
VVIN_pl	25738	25861	VVIN_13	21941499	21941377
VVIN_pl	26114	26257	VVIN_13	23071694	23071553
VVIN_pl	27218	27370	VVIN_13	5123205	5123056
VVIN_pl	29468	29630	VVIN_13	592848	592680
VVIN_pl	30176	30227	VVIN_13	5718505	5718454
VVIN_pl	30419	30973	VVIN_13	23133181	23132705
VVIN_pl	31365	31724	VVIN_13	18563709	18563376
VVIN_pl	35238	35500	VVIN_13	7243646	7243399
VVIN_pl	35889	36291	VVIN_13	23065683	23065341
VVIN_pl	36051	36809	VVIN_13	612087	611332
VVIN_pl	36157	36285	VVIN_13	1149628	1149499
VVIN_pl	37323	37463	VVIN_13	22848533	22848377
VVIN_pl	39329	39871	VVIN_13	3898904	3898436
VVIN_pl	41344	41571	VVIN_13	8355221	8354999
VVIN_pl	43147	43488	VVIN_13	5414597	5414268
VVIN_pl	43182	43271	VVIN_13	3934949	3934861
VVIN_pl	43415	43626	VVIN_13	15174499	15174283
VVIN_pl	43486	43563	VVIN_13	8793313	8793237
VVIN_pl	43616	43992	VVIN_13	3286882	3286545
VVIN_pl	44840	45175	VVIN_13	12937703	12937401
VVIN_pl	46183	46296	VVIN_13	7278790	7278686
VVIN_pl	46748	46979	VVIN_13	55405	55192
VVIN_pl	47455	47841	VVIN_13	21192399	21192021
VVIN_pl	48409	48489	VVIN_13	6319817	6319737
VVIN_pl	48720	49072	VVIN_13	16242006	16241652
VVIN_pl	48805	48937	VVIN_13	6936932	6936798
VVIN_pl	49058	49214	VVIN_13	281560	281420
VVIN_pl	49271	49381	VVIN_13	2655879	2655772
VVIN_pl	49427	49560	VVIN_13	8356665	8356532
VVIN_pl	49833	49986	VVIN_13	7059690	7059539
VVIN_pl	50024	50670	VVIN_13	724566	723858
VVIN_pl	52566	52797	VVIN_13	18901611	18901320
VVIN_pl	52829	52930	VVIN_13	12169930	12169830
VVIN_pl	52829	52930	VVIN_13	18059893	18059793
VVIN_pl	52924	52972	VVIN_13	12165711	12165663
VVIN_pl	52924	52972	VVIN_13	18057367	18057319
VVIN_pl	56489	56541	VVIN_13	21285675	21285624
VVIN_pl	58477	58566	VVIN_13	8722747	8722657
VVIN_pl	59390	59571	VVIN_13	6403923	6403720
VVIN_pl	61477	61709	VVIN_13	19475633	19475406
VVIN_pl	61635	61855	VVIN_13	16225162	16224946
VVIN_pl	62196	62260	VVIN_13	19431103	19431039
VVIN_pl	62229	62549	VVIN_13	1352910	1352653
VVIN_pl	62453	62721	VVIN_13	3153244	3153032
VVIN_pl	62474	62705	VVIN_13	452036	451806
VVIN_pl	63763	63847	VVIN_13	8355378	8355295
VVIN_pl	64345	64420	VVIN_13	5191730	5191650
VVIN_pl	66233	66514	VVIN_13	1357649	1357423
VVIN_pl	66270	66638	VVIN_13	1350361	1350016
VVIN_pl	66487	66622	VVIN_13	7593094	7592960
VVIN_pl	66668	66931	VVIN_13	7592383	7592144
VVIN_pl	66801	67002	VVIN_13	10576419	10576224
VVIN_pl	67115	67192	VVIN_13	22072842	22072767
VVIN_pl	67448	67512	VVIN_13	11358132	11358068
VVIN_pl	70679	70849	VVIN_13	6450394	6450221
VVIN_pl	70825	71131	VVIN_13	5889013	5888749
VVIN_pl	73467	73602	VVIN_13	19875281	19875160
VVIN_pl	74032	74543	VVIN_13	5379351	5378852
VVIN_pl	74054	74139	VVIN_13	6250793	6250715
VVIN_pl	74054	74139	VVIN_13	6257303	6257225
VVIN_pl	74068	74134	VVIN_13	6262165	6262099
VVIN_pl	74068	74134	VVIN_13	6287526	6287460
VVIN_pl	74075	74139	VVIN_13	6253847	6253783
VVIN_pl	75992	76100	VVIN_13	8353300	8353186
VVIN_pl	76186	76316	VVIN_13	2550785	2550660
VVIN_pl	76700	76789	VVIN_13	23876507	23876418
VVIN_pl	77349	77406	VVIN_13	21198539	21198482
VVIN_pl	78468	78546	VVIN_13	21050552	21050475
VVIN_pl	78703	78832	VVIN_13	22861981	22861858
VVIN_pl	79219	79270	VVIN_13	2778288	2778237
VVIN_pl	80616	81080	VVIN_13	6601283	6600818
VVIN_pl	80695	80782	VVIN_13	6446021	6445937
VVIN_pl	89206	89481	VVIN_13	5353357	5353113
VVIN_pl	89270	89360	VVIN_13	5353434	5353349
VVIN_pl	89274	89424	VVIN_13	14249577	14249430
VVIN_pl	89896	90207	VVIN_13	14249414	14249124
VVIN_pl	90591	90673	VVIN_13	14700834	14700752
VVIN_pl	90850	90906	VVIN_13	3907648	3907592
VVIN_pl	91794	92001	VVIN_13	18820650	18820438
VVIN_pl	92300	92610	VVIN_13	21635328	21635043
VVIN_pl	92707	92820	VVIN_13	8355936	8355823
VVIN_pl	93044	93155	VVIN_13	18922021	18921914
VVIN_pl	93164	93239	VVIN_13	724617	724542
VVIN_pl	93505	93590	VVIN_13	18135993	18135911
VVIN_pl	93794	93858	VVIN_13	6863990	6863926
VVIN_pl	94287	94443	VVIN_13	11909932	11909800
VVIN_pl	94528	94701	VVIN_13	6937110	6936930
VVIN_pl	96125	96336	VVIN_13	2101558	2101339
VVIN_pl	96751	96812	VVIN_13	3907599	3907539
VVIN_pl	97057	97121	VVIN_13	3242220	3242156
VVIN_pl	97389	97513	VVIN_13	1215480	1215356
VVIN_pl	97486	97562	VVIN_13	1149704	1149628
VVIN_pl	97848	98330	VVIN_13	2688663	2688176
VVIN_pl	99004	99105	VVIN_13	3934792	3934693
VVIN_pl	99619	100051	VVIN_13	2513684	2513249
VVIN_pl	101528	101583	VVIN_13	1892233	1892178
VVIN_pl	102053	102110	VVIN_13	14700892	14700835
VVIN_pl	102149	102402	VVIN_13	8356339	8356070
VVIN_pl	103522	103776	VVIN_13	16156566	16156350
VVIN_pl	103825	103889	VVIN_13	12804790	12804726
VVIN_pl	104403	104595	VVIN_13	19910674	19910488
VVIN_pl	104778	104848	VVIN_13	23995488	23995417
VVIN_pl	105175	105518	VVIN_13	22239678	22239341
VVIN_pl	105635	108517	VVIN_13	11914375	11911493
VVIN_pl	106420	106665	VVIN_13	159987	159734
VVIN_pl	107027	107206	VVIN_13	22643123	22642944
VVIN_pl	107150	107275	VVIN_13	21285786	21285663
VVIN_pl	107150	107275	VVIN_13	21314159	21314035
VVIN_pl	107176	107334	VVIN_13	1149910	1149757
VVIN_pl	107282	107405	VVIN_13	19007259	19007147
VVIN_pl	107859	108221	VVIN_13	2073521	2073158
VVIN_pl	108866	108956	VVIN_13	5658928	5658839
VVIN_pl	109299	109542	VVIN_13	1316242	1315986
VVIN_pl	109482	109585	VVIN_13	396443	396340
VVIN_pl	109563	109812	VVIN_13	18760514	18760265
VVIN_pl	109619	110003	VVIN_13	18758567	18758188
VVIN_pl	109657	109914	VVIN_13	5507439	5507219
VVIN_pl	109726	109947	VVIN_13	14521901	14521684
VVIN_pl	110349	110581	VVIN_13	16639986	16639754
VVIN_pl	110928	111152	VVIN_13	6187839	6187622
VVIN_pl	111072	111261	VVIN_13	8356529	8356340
VVIN_pl	111906	111964	VVIN_13	19711206	19711148
VVIN_pl	111909	111964	VVIN_13	19710774	19710719
VVIN_pl	112493	112568	VVIN_13	23579054	23578979
VVIN_pl	112493	112568	VVIN_13	23472114	23472039
VVIN_pl	112499	112629	VVIN_13	22488972	22488854
VVIN_pl	112792	112861	VVIN_13	14701048	14700979
VVIN_pl	112958	113084	VVIN_13	6588787	6588683
VVIN_pl	113321	113407	VVIN_13	9518551	9518465
VVIN_pl	113964	114100	VVIN_13	7131410	7131274
VVIN_pl	113966	114100	VVIN_13	7145381	7145247
VVIN_pl	113966	114099	VVIN_13	7176501	7176368
VVIN_pl	117420	117555	VVIN_13	8353416	8353270
VVIN_pl	119036	119120	VVIN_13	22643205	22643121
VVIN_pl	126384	126581	VVIN_13	21433816	21433641
VVIN_pl	129877	129977	VVIN_13	15647266	15647166
VVIN_pl	132943	133024	VVIN_13	18729575	18729499
VVIN_pl	133825	134076	VVIN_13	5285471	5285248
VVIN_pl	133935	134234	VVIN_13	5283989	5283675
VVIN_pl	133944	134076	VVIN_13	5285149	5285010
VVIN_pl	133944	134076	VVIN_13	5284786	5284659
VVIN_pl	133944	134089	VVIN_13	5285260	5285124
VVIN_pl	133944	134083	VVIN_13	5284557	5284422
VVIN_pl	133944	134089	VVIN_13	5284671	5284532
VVIN_pl	133944	134076	VVIN_13	5284902	5284774
VVIN_pl	133944	134106	VVIN_13	5284441	5284271
VVIN_pl	133944	134076	VVIN_13	5285022	5284890
VVIN_pl	133951	134088	VVIN_13	5284031	5283889
VVIN_pl	135342	135416	VVIN_13	23161587	23161513
VVIN_pl	135354	135666	VVIN_13	23161512	23161200
VVIN_pl	136797	136852	VVIN_13	8353053	8352998
VVIN_pl	137152	137218	VVIN_13	18136051	18135985
VVIN_pl	137536	137678	VVIN_13	1149830	1149692
VVIN_pl	138053	138663	VVIN_13	18238596	18238069
VVIN_pl	138845	139044	VVIN_13	1771364	1771154
VVIN_pl	139371	139517	VVIN_13	24349275	24349127
VVIN_pl	139404	139636	VVIN_13	5372130	5371908
VVIN_pl	140633	140730	VVIN_13	3892031	3891938
VVIN_pl	141447	141535	VVIN_13	8355599	8355511
VVIN_pl	141449	141509	VVIN_13	8355698	8355638
VVIN_pl	142415	142589	VVIN_13	23974709	23974537
VVIN_pl	142868	143101	VVIN_13	22505604	22505367
VVIN_pl	143601	143922	VVIN_13	5572671	5572356
VVIN_pl	143747	144148	VVIN_13	15239592	15239174
VVIN_pl	143866	143951	VVIN_13	22643312	22643227
VVIN_pl	143939	144011	VVIN_13	21259200	21259128
VVIN_pl	145016	145236	VVIN_13	21343486	21343266
VVIN_pl	146047	146107	VVIN_13	8353112	8353052
VVIN_pl	147065	147185	VVIN_13	19310841	19310722
VVIN_pl	148555	148651	VVIN_13	1455772	1455676
VVIN_pl	149839	149890	VVIN_13	20597682	20597631
VVIN_pl	150199	150470	VVIN_13	19521829	19521558
VVIN_pl	150204	150449	VVIN_13	23073905	23073658
VVIN_pl	150745	150839	VVIN_13	8355516	8355421
VVIN_pl	151154	151451	VVIN_13	8640728	8640454
VVIN_pl	151612	151864	VVIN_13	3626775	3626527
VVIN_pl	151664	151985	VVIN_13	3626813	3626353
VVIN_pl	151677	151781	VVIN_13	15647373	15647269
VVIN_pl	153106	153289	VVIN_13	8282188	8282030
VVIN_pl	154462	154611	VVIN_13	12745797	12745648
VVIN_pl	156407	157000	VVIN_13	1956048	1955496
VVIN_pl	157539	158064	VVIN_13	20059787	20059266
VVIN_pl	158356	158521	VVIN_13	14555666	14555496
VVIN_pl	159261	159514	VVIN_13	6335671	6335437
VVIN_pl	159490	159586	VVIN_13	18052130	18052036
VVIN_pl	159490	159586	VVIN_13	12160468	12160374
VVIN_pl	160085	160204	VVIN_13	9518689	9518570
VVIN_pl	1631	2185	VVIN_14	1971329	1971811
VVIN_pl	3237	3322	VVIN_14	27335236	27335335
VVIN_pl	9144	9187	VVIN_14	19081121	19081164
VVIN_pl	10104	10306	VVIN_14	1683875	1684076
VVIN_pl	12060	12132	VVIN_14	21438235	21438307
VVIN_pl	13170	13620	VVIN_14	6538084	6538439
VVIN_pl	13837	13946	VVIN_14	14760943	14761054
VVIN_pl	15278	15519	VVIN_14	2794868	2795093
VVIN_pl	15477	15650	VVIN_14	17861790	17861948
VVIN_pl	16305	16359	VVIN_14	1528384	1528438
VVIN_pl	16597	16693	VVIN_14	27721916	27722020
VVIN_pl	21742	22041	VVIN_14	7331269	7331565
VVIN_pl	22053	22191	VVIN_14	12751661	12751796
VVIN_pl	22678	22886	VVIN_14	27946625	27946849
VVIN_pl	25176	25407	VVIN_14	12535705	12535930
VVIN_pl	30085	30372	VVIN_14	2834464	2834745
VVIN_pl	31563	31642	VVIN_14	28018647	28018726
VVIN_pl	32529	32829	VVIN_14	674202	674494
VVIN_pl	34471	34569	VVIN_14	5940965	5941063
VVIN_pl	34625	34781	VVIN_14	25456524	25456656
VVIN_pl	35498	35932	VVIN_14	23729546	23729973
VVIN_pl	35586	35837	VVIN_14	29258867	29259110
VVIN_pl	36135	36205	VVIN_14	25334700	25334770
VVIN_pl	37243	37315	VVIN_14	25456420	25456492
VVIN_pl	38069	38137	VVIN_14	678068	678136
VVIN_pl	38883	39047	VVIN_14	9059889	9060048
VVIN_pl	42883	42951	VVIN_14	24923401	24923469
VVIN_pl	42907	43073	VVIN_14	25335162	25335327
VVIN_pl	47060	47130	VVIN_14	584236	584306
VVIN_pl	47475	47522	VVIN_14	2092466	2092513
VVIN_pl	47476	47522	VVIN_14	2361886	2361932
VVIN_pl	48433	51357	VVIN_14	4824982	4828034
VVIN_pl	49560	49676	VVIN_14	9707181	9707297
VVIN_pl	49909	50157	VVIN_14	29584346	29584592
VVIN_pl	51373	51457	VVIN_14	7021875	7021959
VVIN_pl	52552	52620	VVIN_14	12732987	12733055
VVIN_pl	58008	58339	VVIN_14	20709744	20710073
VVIN_pl	58066	58639	VVIN_14	25406172	25406745
VVIN_pl	58476	58584	VVIN_14	5026489	5026597
VVIN_pl	58669	58730	VVIN_14	17285640	17285701
VVIN_pl	59231	59451	VVIN_14	6493235	6493450
VVIN_pl	59903	60230	VVIN_14	29505855	29506184
VVIN_pl	60325	60670	VVIN_14	1063997	1064342
VVIN_pl	61529	61768	VVIN_14	10481294	10481548
VVIN_pl	62015	62103	VVIN_14	17773786	17773871
VVIN_pl	63884	64046	VVIN_14	1682364	1682526
VVIN_pl	67817	68036	VVIN_14	19595055	19595257
VVIN_pl	68252	68348	VVIN_14	3194959	3195055
VVIN_pl	69275	69377	VVIN_14	3745840	3745945
VVIN_pl	70421	70656	VVIN_14	6451132	6451364
VVIN_pl	71387	71507	VVIN_14	5940283	5940396
VVIN_pl	74222	74452	VVIN_14	1063781	1064009
VVIN_pl	76566	76798	VVIN_14	13659202	13659434
VVIN_pl	78554	78665	VVIN_14	25474956	25475067
VVIN_pl	78557	78994	VVIN_14	25201959	25202394
VVIN_pl	78575	78708	VVIN_14	1870915	1871047
VVIN_pl	78597	78872	VVIN_14	29747512	29747784
VVIN_pl	79229	79308	VVIN_14	25335520	25335599
VVIN_pl	79230	79430	VVIN_14	27748416	27748605
VVIN_pl	79251	79347	VVIN_14	27748604	27748690
VVIN_pl	79905	80022	VVIN_14	22171219	22171333
VVIN_pl	80041	80097	VVIN_14	20974722	20974781
VVIN_pl	80420	80527	VVIN_14	20974656	20974749
VVIN_pl	80946	81232	VVIN_14	1001306	1001592
VVIN_pl	81176	81475	VVIN_14	7768440	7768702
VVIN_pl	86338	86407	VVIN_14	27900254	27900323
VVIN_pl	86454	86692	VVIN_14	15390819	15391061
VVIN_pl	89579	89660	VVIN_14	4299516	4299597
VVIN_pl	89635	89794	VVIN_14	1200754	1200941
VVIN_pl	89676	89854	VVIN_14	6456226	6456419
VVIN_pl	90294	90348	VVIN_14	1174496	1174550
VVIN_pl	90331	90434	VVIN_14	24547474	24547576
VVIN_pl	90777	90920	VVIN_14	25334910	25335050
VVIN_pl	91487	91584	VVIN_14	26299800	26299897
VVIN_pl	91512	91677	VVIN_14	9709519	9709682
VVIN_pl	91977	92337	VVIN_14	28527023	28527525
VVIN_pl	92218	92351	VVIN_14	1873439	1873571
VVIN_pl	92221	92351	VVIN_14	1871041	1871173
VVIN_pl	92267	92636	VVIN_14	7509247	7509615
VVIN_pl	92702	92794	VVIN_14	4959024	4959124
VVIN_pl	94132	94407	VVIN_14	24338131	24338407
VVIN_pl	94144	94288	VVIN_14	22977118	22977265
VVIN_pl	94323	94492	VVIN_14	29607800	29607969
VVIN_pl	94517	94781	VVIN_14	21073205	21073493
VVIN_pl	94697	94770	VVIN_14	23310022	23310094
VVIN_pl	95943	96055	VVIN_14	1873568	1873677
VVIN_pl	96414	96508	VVIN_14	18495626	18495720
VVIN_pl	96426	96468	VVIN_14	6278400	6278442
VVIN_pl	96444	96540	VVIN_14	6278400	6278496
VVIN_pl	96462	96599	VVIN_14	6278400	6278537
VVIN_pl	97249	97603	VVIN_14	10532397	10532700
VVIN_pl	97289	97351	VVIN_14	13659434	13659496
VVIN_pl	97323	97367	VVIN_14	9708148	9708192
VVIN_pl	97968	98016	VVIN_14	10743287	10743335
VVIN_pl	98518	98802	VVIN_14	595872	596075
VVIN_pl	98885	98973	VVIN_14	6387585	6387672
VVIN_pl	98959	99169	VVIN_14	746539	746737
VVIN_pl	99301	99415	VVIN_14	23141130	23141247
VVIN_pl	100223	100511	VVIN_14	12682193	12682475
VVIN_pl	100445	100666	VVIN_14	13593419	13593647
VVIN_pl	101291	101844	VVIN_14	30191954	30192507
VVIN_pl	101581	101626	VVIN_14	12260735	12260780
VVIN_pl	101608	101835	VVIN_14	505714	505936
VVIN_pl	102077	102266	VVIN_14	28622367	28622554
VVIN_pl	103113	103238	VVIN_14	6387672	6387798
VVIN_pl	103252	103339	VVIN_14	3261391	3261477
VVIN_pl	103868	104084	VVIN_14	7938442	7938658
VVIN_pl	105881	106031	VVIN_14	19071617	19071764
VVIN_pl	106024	106277	VVIN_14	19073483	19073725
VVIN_pl	106960	107038	VVIN_14	29455572	29455650
VVIN_pl	107530	107610	VVIN_14	4046318	4046396
VVIN_pl	107784	107825	VVIN_14	26352455	26352496
VVIN_pl	108607	108754	VVIN_14	1216240	1216388
VVIN_pl	108608	108918	VVIN_14	14590183	14590495
VVIN_pl	108614	108754	VVIN_14	1216901	1217041
VVIN_pl	109872	109957	VVIN_14	12585701	12585786
VVIN_pl	110110	110214	VVIN_14	29516290	29516392
VVIN_pl	110117	110217	VVIN_14	29516199	29516298
VVIN_pl	110117	110226	VVIN_14	29516491	29516606
VVIN_pl	110138	110221	VVIN_14	29516675	29516757
VVIN_pl	110515	110656	VVIN_14	27946500	27946640
VVIN_pl	110857	111069	VVIN_14	9708883	9709095
VVIN_pl	112546	112664	VVIN_14	22952846	22952976
VVIN_pl	112699	112743	VVIN_14	26352408	26352452
VVIN_pl	112783	112992	VVIN_14	5941053	5941263
VVIN_pl	112853	113022	VVIN_14	23141212	23141374
VVIN_pl	113624	113708	VVIN_14	1641152	1641236
VVIN_pl	114089	114205	VVIN_14	20651848	20651966
VVIN_pl	114349	114801	VVIN_14	9354736	9355154
VVIN_pl	114415	114528	VVIN_14	9387791	9387895
VVIN_pl	116570	116779	VVIN_14	10055021	10055230
VVIN_pl	116775	117042	VVIN_14	10058038	10058307
VVIN_pl	117753	118086	VVIN_14	18195819	18196153
VVIN_pl	122171	122252	VVIN_14	4815908	4815991
VVIN_pl	129507	129632	VVIN_14	26352497	26352607
VVIN_pl	131835	131943	VVIN_14	22590433	22590535
VVIN_pl	131835	131943	VVIN_14	22604633	22604735
VVIN_pl	131889	132146	VVIN_14	30235024	30235272
VVIN_pl	133320	133684	VVIN_14	24359654	24360027
VVIN_pl	135341	135490	VVIN_14	11805742	11805891
VVIN_pl	136003	136069	VVIN_14	5519935	5520001
VVIN_pl	136212	136289	VVIN_14	26352335	26352412
VVIN_pl	137545	137731	VVIN_14	23309678	23309863
VVIN_pl	137735	137927	VVIN_14	19601511	19601692
VVIN_pl	137767	138126	VVIN_14	11893990	11894347
VVIN_pl	138096	138350	VVIN_14	5735554	5735780
VVIN_pl	138201	138344	VVIN_14	22610039	22610181
VVIN_pl	138281	138332	VVIN_14	3638373	3638424
VVIN_pl	140087	140714	VVIN_14	23355943	23356572
VVIN_pl	140401	140469	VVIN_14	956621	956689
VVIN_pl	140429	140982	VVIN_14	22399582	22400114
VVIN_pl	141282	141376	VVIN_14	9709394	9709488
VVIN_pl	142218	142369	VVIN_14	1809088	1809218
VVIN_pl	142222	142296	VVIN_14	12733160	12733234
VVIN_pl	142453	142569	VVIN_14	9708627	9708743
VVIN_pl	142454	142612	VVIN_14	9707923	9708083
VVIN_pl	143122	143205	VVIN_14	14194135	14194218
VVIN_pl	143584	143692	VVIN_14	26921902	26922008
VVIN_pl	143913	144183	VVIN_14	16617036	16617272
VVIN_pl	144646	144762	VVIN_14	24847986	24848100
VVIN_pl	144790	144897	VVIN_14	12733055	12733162
VVIN_pl	146376	146452	VVIN_14	30159806	30159882
VVIN_pl	146448	146519	VVIN_14	30161096	30161167
VVIN_pl	147131	147441	VVIN_14	23381163	23381478
VVIN_pl	147335	147453	VVIN_14	15712530	15712631
VVIN_pl	149358	149469	VVIN_14	11581685	11581801
VVIN_pl	150110	150382	VVIN_14	587203	587454
VVIN_pl	150618	150691	VVIN_14	6377017	6377087
VVIN_pl	150713	150842	VVIN_14	23309549	23309678
VVIN_pl	150823	150889	VVIN_14	16487645	16487716
VVIN_pl	151018	151360	VVIN_14	24562008	24562349
VVIN_pl	151036	151181	VVIN_14	5941267	5941403
VVIN_pl	151136	151262	VVIN_14	10946831	10946957
VVIN_pl	151486	151606	VVIN_14	22405974	22406093
VVIN_pl	151573	151752	VVIN_14	24146719	24146898
VVIN_pl	151675	151819	VVIN_14	22277661	22277812
VVIN_pl	151970	152054	VVIN_14	6272753	6272837
VVIN_pl	152044	152623	VVIN_14	2613581	2614134
VVIN_pl	153413	153581	VVIN_14	2980210	2980378
VVIN_pl	154069	154118	VVIN_14	5519992	5520041
VVIN_pl	154500	154677	VVIN_14	22624982	22625143
VVIN_pl	154993	155349	VVIN_14	5905822	5906153
VVIN_pl	155101	155257	VVIN_14	25081944	25082121
VVIN_pl	157045	157220	VVIN_14	7747001	7747177
VVIN_pl	157109	157181	VVIN_14	27448395	27448473
VVIN_pl	157402	157488	VVIN_14	12217844	12217929
VVIN_pl	157402	157509	VVIN_14	12380097	12380205
VVIN_pl	157417	157509	VVIN_14	12479225	12479319
VVIN_pl	157880	158087	VVIN_14	9709190	9709397
VVIN_pl	158747	159010	VVIN_14	14731853	14732105
VVIN_pl	159678	159781	VVIN_14	25334539	25334642
VVIN_pl	159991	160318	VVIN_14	24386594	24386867
VVIN_pl	160267	160414	VVIN_14	1644645	1644771
VVIN_pl	160432	160732	VVIN_14	24252485	24252720
VVIN_pl	160755	160893	VVIN_14	26722298	26722432
VVIN_pl	1262	1708	VVIN_14	8761566	8761164
VVIN_pl	2013	2053	VVIN_14	4801224	4801184
VVIN_pl	3402	3504	VVIN_14	27179609	27179508
VVIN_pl	3595	3790	VVIN_14	10156740	10156544
VVIN_pl	8150	8238	VVIN_14	20082972	20082896
VVIN_pl	9407	9556	VVIN_14	25019993	25019843
VVIN_pl	11094	11287	VVIN_14	26431206	26430989
VVIN_pl	11122	11262	VVIN_14	2798119	2797986
VVIN_pl	12611	12724	VVIN_14	23309977	23309863
VVIN_pl	13126	13305	VVIN_14	26827259	26827088
VVIN_pl	13936	14196	VVIN_14	13394219	13393949
VVIN_pl	14943	15554	VVIN_14	2941376	2940793
VVIN_pl	15490	15600	VVIN_14	20985169	20985055
VVIN_pl	17570	17776	VVIN_14	29600066	29599860
VVIN_pl	18904	19187	VVIN_14	19702998	19702713
VVIN_pl	19930	19975	VVIN_14	28058812	28058767
VVIN_pl	20058	20281	VVIN_14	26890166	26889976
VVIN_pl	20200	20448	VVIN_14	12632699	12632470
VVIN_pl	21974	22142	VVIN_14	7358060	7357892
VVIN_pl	22607	22712	VVIN_14	5706794	5706689
VVIN_pl	22649	22780	VVIN_14	24580981	24580849
VVIN_pl	22865	23142	VVIN_14	2669991	2669792
VVIN_pl	24699	25114	VVIN_14	3812380	3811965
VVIN_pl	27181	27395	VVIN_14	12682009	12681795
VVIN_pl	27186	27358	VVIN_14	12682195	12682023
VVIN_pl	27585	27669	VVIN_14	18336221	18336137
VVIN_pl	27971	28275	VVIN_14	24714544	24714249
VVIN_pl	28300	28372	VVIN_14	11387792	11387720
VVIN_pl	28307	28707	VVIN_14	15695248	15694888
VVIN_pl	30473	30545	VVIN_14	24878209	24878137
VVIN_pl	30993	31796	VVIN_14	4359177	4358364
VVIN_pl	31123	31346	VVIN_14	11556331	11556036
VVIN_pl	31190	31263	VVIN_14	11556168	11556095
VVIN_pl	31696	31884	VVIN_14	17816082	17815927
VVIN_pl	31886	32374	VVIN_14	17813900	17813577
VVIN_pl	32367	32900	VVIN_14	21386025	21385480
VVIN_pl	33475	33549	VVIN_14	11125983	11125909
VVIN_pl	35637	35819	VVIN_14	6114048	6113866
VVIN_pl	35747	35870	VVIN_14	2668068	2667953
VVIN_pl	35801	36112	VVIN_14	1001912	1001588
VVIN_pl	36087	36316	VVIN_14	27153366	27153169
VVIN_pl	36518	37049	VVIN_14	1711130	1710603
VVIN_pl	36611	36921	VVIN_14	1267408	1267068
VVIN_pl	36851	36961	VVIN_14	6272415	6272310
VVIN_pl	37014	37065	VVIN_14	25456543	25456492
VVIN_pl	38018	38385	VVIN_14	22959743	22959478
VVIN_pl	38416	38608	VVIN_14	22959925	22959746
VVIN_pl	38470	38587	VVIN_14	25335156	25335050
VVIN_pl	39563	40012	VVIN_14	30192900	30192505
VVIN_pl	39576	39896	VVIN_14	13853256	13852961
VVIN_pl	39741	39997	VVIN_14	11753382	11753161
VVIN_pl	39755	40029	VVIN_14	2143091	2142831
VVIN_pl	39781	39999	VVIN_14	11752804	11752609
VVIN_pl	41062	41284	VVIN_14	1903030	1902592
VVIN_pl	42283	42446	VVIN_14	28362644	28362481
VVIN_pl	44455	44883	VVIN_14	28362684	28362258
VVIN_pl	44840	45036	VVIN_14	19207477	19207282
VVIN_pl	45530	45605	VVIN_14	16209364	16209283
VVIN_pl	45910	46233	VVIN_14	2092497	2092160
VVIN_pl	45926	46319	VVIN_14	2361886	2361469
VVIN_pl	45981	46083	VVIN_14	6547874	6547762
VVIN_pl	46319	46507	VVIN_14	27179880	27179692
VVIN_pl	46715	47115	VVIN_14	27759866	27759460
VVIN_pl	49186	49618	VVIN_14	21279843	21279419
VVIN_pl	49207	49361	VVIN_14	28814190	28814039
VVIN_pl	52918	53199	VVIN_14	1468569	1468331
VVIN_pl	52918	53118	VVIN_14	1488991	1488784
VVIN_pl	52969	53116	VVIN_14	1495128	1494991
VVIN_pl	53034	53300	VVIN_14	1515562	1515226
VVIN_pl	56455	56524	VVIN_14	4826841	4826772
VVIN_pl	59998	60232	VVIN_14	27335677	27335414
VVIN_pl	60147	60232	VVIN_14	27335416	27335331
VVIN_pl	60180	60232	VVIN_14	27335549	27335497
VVIN_pl	60483	60793	VVIN_14	3368902	3368592
VVIN_pl	60778	60836	VVIN_14	25345451	25345393
VVIN_pl	61707	61792	VVIN_14	2818656	2818571
VVIN_pl	62743	63122	VVIN_14	21617876	21617511
VVIN_pl	66073	66295	VVIN_14	7700591	7700388
VVIN_pl	67274	67399	VVIN_14	29862563	29862441
VVIN_pl	67846	68029	VVIN_14	10705326	10705163
VVIN_pl	67901	68167	VVIN_14	15353485	15353219
VVIN_pl	68011	68196	VVIN_14	10700487	10700294
VVIN_pl	68984	69129	VVIN_14	3194961	3194816
VVIN_pl	70158	70319	VVIN_14	23309557	23309380
VVIN_pl	70352	70620	VVIN_14	29844146	29843881
VVIN_pl	70811	70941	VVIN_14	6231995	6231866
VVIN_pl	71325	71472	VVIN_14	29787566	29787416
VVIN_pl	71353	71458	VVIN_14	4356564	4356463
VVIN_pl	71389	71657	VVIN_14	529195	528911
VVIN_pl	72224	72421	VVIN_14	14036881	14036719
VVIN_pl	72345	72923	VVIN_14	6006874	6006275
VVIN_pl	72439	72921	VVIN_14	6016354	6015881
VVIN_pl	72559	72680	VVIN_14	19601525	19601399
VVIN_pl	72995	73143	VVIN_14	9707641	9707493
VVIN_pl	73354	73614	VVIN_14	30191962	30191710
VVIN_pl	76404	76468	VVIN_14	2038146	2038082
VVIN_pl	77656	77743	VVIN_14	21653073	21652985
VVIN_pl	77889	77962	VVIN_14	23108958	23108885
VVIN_pl	78323	78493	VVIN_14	27335892	27335735
VVIN_pl	79274	79394	VVIN_14	3158149	3158018
VVIN_pl	79274	79394	VVIN_14	3171616	3171486
VVIN_pl	80070	80240	VVIN_14	25497028	25496852
VVIN_pl	80278	80632	VVIN_14	14525700	14525346
VVIN_pl	80490	80569	VVIN_14	961603	961525
VVIN_pl	82068	82136	VVIN_14	5854763	5854689
VVIN_pl	85384	85817	VVIN_14	16203432	16203000
VVIN_pl	85614	85703	VVIN_14	25335408	25335322
VVIN_pl	85800	85922	VVIN_14	27179714	27179596
VVIN_pl	88817	88883	VVIN_14	27722136	27722073
VVIN_pl	89167	89305	VVIN_14	26722432	26722298
VVIN_pl	89328	89628	VVIN_14	24252720	24252485
VVIN_pl	89646	89793	VVIN_14	1644771	1644645
VVIN_pl	89742	90069	VVIN_14	24386867	24386594
VVIN_pl	90279	90382	VVIN_14	25334642	25334539
VVIN_pl	91050	91313	VVIN_14	14732105	14731853
VVIN_pl	91973	92180	VVIN_14	9709397	9709190
VVIN_pl	92551	92658	VVIN_14	12380205	12380097
VVIN_pl	92551	92643	VVIN_14	12479319	12479225
VVIN_pl	92572	92658	VVIN_14	12217929	12217844
VVIN_pl	92840	93015	VVIN_14	7747177	7747001
VVIN_pl	92879	92951	VVIN_14	27448473	27448395
VVIN_pl	94711	95067	VVIN_14	5906153	5905822
VVIN_pl	94803	94959	VVIN_14	25082121	25081944
VVIN_pl	95383	95560	VVIN_14	22625143	22624982
VVIN_pl	95942	95991	VVIN_14	5520041	5519992
VVIN_pl	96479	96647	VVIN_14	2980378	2980210
VVIN_pl	97437	98016	VVIN_14	2614134	2613581
VVIN_pl	98006	98090	VVIN_14	6272837	6272753
VVIN_pl	98241	98385	VVIN_14	22277812	22277661
VVIN_pl	98308	98487	VVIN_14	24146898	24146719
VVIN_pl	98454	98574	VVIN_14	22406093	22405974
VVIN_pl	98700	99042	VVIN_14	24562349	24562008
VVIN_pl	98798	98924	VVIN_14	10946957	10946831
VVIN_pl	98879	99024	VVIN_14	5941403	5941267
VVIN_pl	99171	99237	VVIN_14	16487716	16487645
VVIN_pl	99218	99347	VVIN_14	23309678	23309549
VVIN_pl	99369	99442	VVIN_14	6377087	6377017
VVIN_pl	99678	99950	VVIN_14	587454	587203
VVIN_pl	100591	100702	VVIN_14	11581801	11581685
VVIN_pl	102607	102725	VVIN_14	15712631	15712530
VVIN_pl	102619	102929	VVIN_14	23381478	23381163
VVIN_pl	103541	103612	VVIN_14	30161167	30161096
VVIN_pl	103608	103684	VVIN_14	30159882	30159806
VVIN_pl	105163	105270	VVIN_14	12733162	12733055
VVIN_pl	105298	105414	VVIN_14	24848100	24847986
VVIN_pl	105877	106147	VVIN_14	16617272	16617036
VVIN_pl	106368	106476	VVIN_14	26922008	26921902
VVIN_pl	106855	106938	VVIN_14	14194218	14194135
VVIN_pl	107448	107606	VVIN_14	9708083	9707923
VVIN_pl	107491	107607	VVIN_14	9708743	9708627
VVIN_pl	107691	107842	VVIN_14	1809218	1809088
VVIN_pl	107764	107838	VVIN_14	12733234	12733160
VVIN_pl	108684	108778	VVIN_14	9709488	9709394
VVIN_pl	109078	109631	VVIN_14	22400114	22399582
VVIN_pl	109346	109973	VVIN_14	23356572	23355943
VVIN_pl	109591	109659	VVIN_14	956689	956621
VVIN_pl	111710	111964	VVIN_14	5735780	5735554
VVIN_pl	111716	111859	VVIN_14	22610181	22610039
VVIN_pl	111728	111779	VVIN_14	3638424	3638373
VVIN_pl	111934	112293	VVIN_14	11894347	11893990
VVIN_pl	112133	112325	VVIN_14	19601692	19601511
VVIN_pl	112329	112515	VVIN_14	23309863	23309678
VVIN_pl	113771	113848	VVIN_14	26352412	26352335
VVIN_pl	113991	114057	VVIN_14	5520001	5519935
VVIN_pl	114570	114719	VVIN_14	11805891	11805742
VVIN_pl	116671	116955	VVIN_14	26943	26645
VVIN_pl	117254	117520	VVIN_14	22974714	22974515
VVIN_pl	120439	120766	VVIN_14	570079	569768
VVIN_pl	122332	122535	VVIN_14	25336324	25336118
VVIN_pl	123191	123400	VVIN_14	21645063	21644859
VVIN_pl	123245	123717	VVIN_14	830496	829997
VVIN_pl	124065	124167	VVIN_14	25335787	25335685
VVIN_pl	124516	124774	VVIN_14	25377366	25377117
VVIN_pl	125695	126044	VVIN_14	26986494	26986127
VVIN_pl	125835	126048	VVIN_14	17813338	17813129
VVIN_pl	126692	126783	VVIN_14	10353836	10353745
VVIN_pl	127276	127342	VVIN_14	23141533	23141463
VVIN_pl	127596	127697	VVIN_14	936486	936387
VVIN_pl	127868	127937	VVIN_14	23309384	23309315
VVIN_pl	128089	128181	VVIN_14	24838852	24838760
VVIN_pl	131165	131749	VVIN_14	3294108	3293416
VVIN_pl	131805	132050	VVIN_14	25153996	25153731
VVIN_pl	131805	131966	VVIN_14	25154277	25154106
VVIN_pl	135259	135711	VVIN_14	9355154	9354736
VVIN_pl	135532	135645	VVIN_14	9387895	9387791
VVIN_pl	135855	135971	VVIN_14	20651966	20651848
VVIN_pl	136352	136436	VVIN_14	1641236	1641152
VVIN_pl	137038	137207	VVIN_14	23141374	23141212
VVIN_pl	137068	137277	VVIN_14	5941263	5941053
VVIN_pl	137317	137361	VVIN_14	26352452	26352408
VVIN_pl	137396	137514	VVIN_14	22952976	22952846
VVIN_pl	138991	139203	VVIN_14	9709095	9708883
VVIN_pl	139404	139545	VVIN_14	27946640	27946500
VVIN_pl	139834	139943	VVIN_14	29516606	29516491
VVIN_pl	139839	139922	VVIN_14	29516757	29516675
VVIN_pl	139843	139943	VVIN_14	29516298	29516199
VVIN_pl	139846	139950	VVIN_14	29516392	29516290
VVIN_pl	140103	140188	VVIN_14	12585786	12585701
VVIN_pl	141142	141452	VVIN_14	14590495	14590183
VVIN_pl	141306	141453	VVIN_14	1216388	1216240
VVIN_pl	141306	141446	VVIN_14	1217041	1216901
VVIN_pl	142235	142276	VVIN_14	26352496	26352455
VVIN_pl	142450	142530	VVIN_14	4046396	4046318
VVIN_pl	143022	143100	VVIN_14	29455650	29455572
VVIN_pl	143783	144036	VVIN_14	19073725	19073483
VVIN_pl	144029	144179	VVIN_14	19071764	19071617
VVIN_pl	145976	146192	VVIN_14	7938658	7938442
VVIN_pl	146721	146808	VVIN_14	3261477	3261391
VVIN_pl	146822	146947	VVIN_14	6387798	6387672
VVIN_pl	147794	147983	VVIN_14	28622554	28622367
VVIN_pl	148216	148769	VVIN_14	30192507	30191954
VVIN_pl	148225	148452	VVIN_14	505936	505714
VVIN_pl	148434	148479	VVIN_14	12260780	12260735
VVIN_pl	149394	149615	VVIN_14	13593647	13593419
VVIN_pl	149549	149837	VVIN_14	12682475	12682193
VVIN_pl	150645	150759	VVIN_14	23141247	23141130
VVIN_pl	150891	151101	VVIN_14	746737	746539
VVIN_pl	151087	151175	VVIN_14	6387672	6387585
VVIN_pl	151258	151542	VVIN_14	596075	595872
VVIN_pl	152044	152092	VVIN_14	10743335	10743287
VVIN_pl	152457	152811	VVIN_14	10532700	10532397
VVIN_pl	152693	152737	VVIN_14	9708192	9708148
VVIN_pl	152709	152771	VVIN_14	13659496	13659434
VVIN_pl	153461	153598	VVIN_14	6278537	6278400
VVIN_pl	153520	153616	VVIN_14	6278496	6278400
VVIN_pl	153552	153646	VVIN_14	18495720	18495626
VVIN_pl	153592	153634	VVIN_14	6278442	6278400
VVIN_pl	154005	154117	VVIN_14	1873677	1873568
VVIN_pl	155279	155543	VVIN_14	21073493	21073205
VVIN_pl	155290	155363	VVIN_14	23310094	23310022
VVIN_pl	155568	155737	VVIN_14	29607969	29607800
VVIN_pl	155653	155928	VVIN_14	24338407	24338131
VVIN_pl	155772	155916	VVIN_14	22977265	22977118
VVIN_pl	157266	157358	VVIN_14	4959124	4959024
VVIN_pl	157424	157793	VVIN_14	7509615	7509247
VVIN_pl	157709	157839	VVIN_14	1871173	1871041
VVIN_pl	157709	157842	VVIN_14	1873571	1873439
VVIN_pl	157723	158083	VVIN_14	28527525	28527023
VVIN_pl	158383	158548	VVIN_14	9709682	9709519
VVIN_pl	158476	158573	VVIN_14	26299897	26299800
VVIN_pl	159140	159283	VVIN_14	25335050	25334910
VVIN_pl	159626	159729	VVIN_14	24547576	24547474
VVIN_pl	159712	159766	VVIN_14	1174550	1174496
VVIN_pl	160206	160384	VVIN_14	6456419	6456226
VVIN_pl	160266	160425	VVIN_14	1200941	1200754
VVIN_pl	160400	160481	VVIN_14	4299597	4299516
VVIN_pl	588	754	VVIN_15	11299648	11299815
VVIN_pl	2718	2900	VVIN_15	16949286	16949435
VVIN_pl	2879	3013	VVIN_15	8511354	8511498
VVIN_pl	2978	3086	VVIN_15	11594024	11594146
VVIN_pl	3420	3506	VVIN_15	17481359	17481445
VVIN_pl	3743	4177	VVIN_15	16030372	16030807
VVIN_pl	4042	4330	VVIN_15	20098050	20098338
VVIN_pl	12111	12182	VVIN_15	15096326	15096397
VVIN_pl	12135	12609	VVIN_15	6688225	6688694
VVIN_pl	16507	17155	VVIN_15	5392012	5392641
VVIN_pl	18093	18317	VVIN_15	15171376	15171568
VVIN_pl	19267	19396	VVIN_15	19861448	19861577
VVIN_pl	20166	20546	VVIN_15	15046010	15046341
VVIN_pl	22813	23197	VVIN_15	15915115	15915500
VVIN_pl	25655	25718	VVIN_15	18157215	18157278
VVIN_pl	26484	26621	VVIN_15	19264958	19265092
VVIN_pl	26782	27094	VVIN_15	10264359	10264671
VVIN_pl	28730	29628	VVIN_15	6981235	6982055
VVIN_pl	32653	32816	VVIN_15	16845160	16845310
VVIN_pl	33106	33205	VVIN_15	4836848	4836947
VVIN_pl	35915	36425	VVIN_15	10012001	10012452
VVIN_pl	36367	36662	VVIN_15	16640899	16641193
VVIN_pl	37036	37228	VVIN_15	4135240	4135435
VVIN_pl	37138	37221	VVIN_15	18157132	18157215
VVIN_pl	37153	37228	VVIN_15	4087776	4087851
VVIN_pl	37251	37300	VVIN_15	9752671	9752720
VVIN_pl	39595	39972	VVIN_15	15158536	15158811
VVIN_pl	40561	40951	VVIN_15	9753114	9753504
VVIN_pl	41043	41184	VVIN_15	17167992	17168118
VVIN_pl	43774	43837	VVIN_15	18942756	18942819
VVIN_pl	43866	43916	VVIN_15	18942668	18942718
VVIN_pl	44214	44317	VVIN_15	8298083	8298205
VVIN_pl	46426	46554	VVIN_15	3285134	3285264
VVIN_pl	54257	54700	VVIN_15	5394985	5395429
VVIN_pl	56702	56945	VVIN_15	18779396	18779639
VVIN_pl	58387	58586	VVIN_15	14887791	14887983
VVIN_pl	59648	59714	VVIN_15	15357303	15357365
VVIN_pl	59712	59813	VVIN_15	10233139	10233232
VVIN_pl	59875	60015	VVIN_15	19311967	19312102
VVIN_pl	60652	60848	VVIN_15	480928	481122
VVIN_pl	60800	60983	VVIN_15	17437089	17437274
VVIN_pl	62030	62285	VVIN_15	14887985	14888225
VVIN_pl	64857	65096	VVIN_15	10906676	10906905
VVIN_pl	65775	65846	VVIN_15	9666568	9666639
VVIN_pl	65891	66073	VVIN_15	18876596	18876777
VVIN_pl	69332	69532	VVIN_15	10922215	10922403
VVIN_pl	72741	73041	VVIN_15	17243871	17244194
VVIN_pl	74961	75134	VVIN_15	1784125	1784301
VVIN_pl	79464	79576	VVIN_15	14708404	14708515
VVIN_pl	84021	84514	VVIN_15	9956677	9957152
VVIN_pl	85566	85726	VVIN_15	16845243	16845385
VVIN_pl	90180	90321	VVIN_15	17026272	17026416
VVIN_pl	93090	93168	VVIN_15	18524411	18524489
VVIN_pl	94377	94724	VVIN_15	157140	157475
VVIN_pl	97823	97967	VVIN_15	11717157	11717300
VVIN_pl	98298	98550	VVIN_15	14655537	14655755
VVIN_pl	98708	98789	VVIN_15	12021261	12021340
VVIN_pl	99258	99364	VVIN_15	11985662	11985765
VVIN_pl	99531	99727	VVIN_15	1783925	1784128
VVIN_pl	99728	99779	VVIN_15	16613249	16613300
VVIN_pl	103022	103217	VVIN_15	15653558	15653740
VVIN_pl	103534	104036	VVIN_15	15266755	15267244
VVIN_pl	103551	103617	VVIN_15	15609378	15609444
VVIN_pl	103551	103818	VVIN_15	15593500	15593746
VVIN_pl	103912	104022	VVIN_15	19784116	19784226
VVIN_pl	105170	105253	VVIN_15	16721029	16721111
VVIN_pl	105555	105862	VVIN_15	15531545	15531849
VVIN_pl	105743	105785	VVIN_15	9752507	9752549
VVIN_pl	106422	106592	VVIN_15	4087839	4088008
VVIN_pl	106422	106592	VVIN_15	4135423	4135592
VVIN_pl	107044	107583	VVIN_15	16030802	16031327
VVIN_pl	107829	107892	VVIN_15	8714707	8714770
VVIN_pl	108201	108454	VVIN_15	15096397	15096649
VVIN_pl	108675	108820	VVIN_15	17460781	17460918
VVIN_pl	108764	108838	VVIN_15	17254987	17255069
VVIN_pl	108785	108838	VVIN_15	17261699	17261752
VVIN_pl	110017	110050	VVIN_15	9752639	9752672
VVIN_pl	110249	110481	VVIN_15	19460488	19460721
VVIN_pl	110389	110445	VVIN_15	9752820	9752876
VVIN_pl	110389	110445	VVIN_15	9752574	9752630
VVIN_pl	111484	111700	VVIN_15	7997981	7998177
VVIN_pl	111821	112228	VVIN_15	16309594	16309998
VVIN_pl	111859	112007	VVIN_15	12283405	12283555
VVIN_pl	112141	112405	VVIN_15	15158276	15158541
VVIN_pl	112141	112405	VVIN_15	15157541	15157809
VVIN_pl	112779	112981	VVIN_15	18478868	18479078
VVIN_pl	112943	113866	VVIN_15	9753504	9754427
VVIN_pl	117783	117825	VVIN_15	7040686	7040728
VVIN_pl	119919	120054	VVIN_15	18157238	18157376
VVIN_pl	120123	120290	VVIN_15	11355955	11356101
VVIN_pl	120385	120466	VVIN_15	73041	73113
VVIN_pl	123138	123264	VVIN_15	2436157	2436287
VVIN_pl	129210	129342	VVIN_15	10743594	10743715
VVIN_pl	129238	129484	VVIN_15	15523924	15524171
VVIN_pl	131045	131170	VVIN_15	13269448	13269579
VVIN_pl	132427	132616	VVIN_15	15037141	15037326
VVIN_pl	133546	133649	VVIN_15	11985577	11985686
VVIN_pl	133999	134109	VVIN_15	18876734	18876845
VVIN_pl	134942	135160	VVIN_15	11395349	11395515
VVIN_pl	134942	135160	VVIN_15	11413335	11413499
VVIN_pl	136260	136317	VVIN_15	16776588	16776645
VVIN_pl	136260	136559	VVIN_15	16776643	16776952
VVIN_pl	136340	136401	VVIN_15	8647189	8647250
VVIN_pl	136700	136751	VVIN_15	9752427	9752478
VVIN_pl	136794	136964	VVIN_15	13066585	13066747
VVIN_pl	136820	137038	VVIN_15	9754431	9754649
VVIN_pl	137740	137776	VVIN_15	8647248	8647284
VVIN_pl	138459	138503	VVIN_15	14998909	14998953
VVIN_pl	139335	139727	VVIN_15	10913298	10913669
VVIN_pl	139624	139676	VVIN_15	16613356	16613408
VVIN_pl	139765	140009	VVIN_15	9754628	9754872
VVIN_pl	141040	141430	VVIN_15	17593409	17593735
VVIN_pl	141040	141430	VVIN_15	17549790	17550116
VVIN_pl	141040	141433	VVIN_15	17595160	17595438
VVIN_pl	141040	141435	VVIN_15	17551500	17551773
VVIN_pl	141040	141433	VVIN_15	17483023	17483301
VVIN_pl	141051	141430	VVIN_15	17444160	17444475
VVIN_pl	141972	142358	VVIN_15	13575834	13576220
VVIN_pl	142117	142294	VVIN_15	14765773	14765955
VVIN_pl	142393	142570	VVIN_15	2436574	2436756
VVIN_pl	142945	142983	VVIN_15	9752900	9752938
VVIN_pl	144172	144270	VVIN_15	9752718	9752816
VVIN_pl	144628	144690	VVIN_15	5416787	5416849
VVIN_pl	145121	145240	VVIN_15	10100752	10100871
VVIN_pl	145349	145417	VVIN_15	16613408	16613476
VVIN_pl	148268	148394	VVIN_15	10414454	10414578
VVIN_pl	150127	150418	VVIN_15	18807466	18807698
VVIN_pl	150130	150306	VVIN_15	18811648	18811824
VVIN_pl	150130	150306	VVIN_15	18814380	18814556
VVIN_pl	150940	151097	VVIN_15	10759445	10759604
VVIN_pl	152837	153064	VVIN_15	9660171	9660384
VVIN_pl	154006	154934	VVIN_15	3257213	3258057
VVIN_pl	154397	154445	VVIN_15	2288159	2288207
VVIN_pl	155432	155536	VVIN_15	13774422	13774524
VVIN_pl	155479	155601	VVIN_15	19312109	19312231
VVIN_pl	156103	156281	VVIN_15	2335027	2335208
VVIN_pl	156902	157087	VVIN_15	3518958	3519134
VVIN_pl	158123	158294	VVIN_15	16393500	16393741
VVIN_pl	158174	158549	VVIN_15	9844214	9844588
VVIN_pl	158286	158563	VVIN_15	1171450	1171651
VVIN_pl	159273	159560	VVIN_15	13769867	13770159
VVIN_pl	159454	159661	VVIN_15	18692753	18692960
VVIN_pl	216	344	VVIN_15	2335549	2335422
VVIN_pl	482	702	VVIN_15	17437094	17436868
VVIN_pl	1962	2131	VVIN_15	19573238	19573069
VVIN_pl	5549	5740	VVIN_15	1784477	1784280
VVIN_pl	7269	7496	VVIN_15	16393490	16393277
VVIN_pl	8459	8601	VVIN_15	5415641	5415498
VVIN_pl	8582	8791	VVIN_15	12560031	12559822
VVIN_pl	12204	12336	VVIN_15	8511628	8511499
VVIN_pl	12369	12587	VVIN_15	19948197	19947979
VVIN_pl	13041	13600	VVIN_15	13411726	13411212
VVIN_pl	15593	15636	VVIN_15	11594082	11594039
VVIN_pl	18298	18370	VVIN_15	18371520	18371452
VVIN_pl	18626	18747	VVIN_15	16184627	16184539
VVIN_pl	18752	18873	VVIN_15	20029139	20029039
VVIN_pl	19400	19588	VVIN_15	3446896	3446709
VVIN_pl	19611	19663	VVIN_15	7040778	7040726
VVIN_pl	21294	21830	VVIN_15	4135280	4134747
VVIN_pl	21438	21830	VVIN_15	4087675	4087289
VVIN_pl	22430	22532	VVIN_15	16184722	16184620
VVIN_pl	22692	22991	VVIN_15	16606257	16605976
VVIN_pl	22956	23188	VVIN_15	16425368	16425137
VVIN_pl	22956	23188	VVIN_15	16440134	16439902
VVIN_pl	25531	25754	VVIN_15	12368978	12368799
VVIN_pl	26374	26428	VVIN_15	16969579	16969525
VVIN_pl	26860	26922	VVIN_15	17679654	17679592
VVIN_pl	26927	27458	VVIN_15	11276193	11275669
VVIN_pl	27243	27443	VVIN_15	11552957	11552763
VVIN_pl	32658	32811	VVIN_15	19311974	19311822
VVIN_pl	33956	34686	VVIN_15	11384257	11383509
VVIN_pl	34237	34686	VVIN_15	11401496	11401067
VVIN_pl	38274	38390	VVIN_15	14650593	14650477
VVIN_pl	39531	39730	VVIN_15	15096328	15096147
VVIN_pl	42145	42347	VVIN_15	18591512	18591302
VVIN_pl	42366	42446	VVIN_15	19947343	19947263
VVIN_pl	42537	42683	VVIN_15	5415373	5415229
VVIN_pl	42899	43248	VVIN_15	16773482	16773148
VVIN_pl	44011	44131	VVIN_15	4815633	4815506
VVIN_pl	44590	44710	VVIN_15	19947343	19947223
VVIN_pl	44840	45046	VVIN_15	12308482	12308277
VVIN_pl	46426	46554	VVIN_15	8298829	8298698
VVIN_pl	46891	47007	VVIN_15	2436390	2436274
VVIN_pl	50234	50300	VVIN_15	2335427	2335361
VVIN_pl	51990	52148	VVIN_15	18300705	18300530
VVIN_pl	52217	52427	VVIN_15	1783959	1783741
VVIN_pl	52384	52512	VVIN_15	1781577	1781453
VVIN_pl	52850	52954	VVIN_15	18183142	18183038
VVIN_pl	54209	54474	VVIN_15	13636416	13636196
VVIN_pl	54368	54549	VVIN_15	2335355	2335208
VVIN_pl	57633	57728	VVIN_15	17074431	17074337
VVIN_pl	58385	58459	VVIN_15	5415592	5415518
VVIN_pl	59247	59386	VVIN_15	10035628	10035503
VVIN_pl	59249	59353	VVIN_15	16613579	16613476
VVIN_pl	61867	61965	VVIN_15	18434254	18434180
VVIN_pl	65845	65902	VVIN_15	14582231	14582174
VVIN_pl	65917	66019	VVIN_15	8843744	8843642
VVIN_pl	66143	66361	VVIN_15	1282136	1281915
VVIN_pl	66922	67208	VVIN_15	10112936	10112665
VVIN_pl	68594	68796	VVIN_15	19440784	19440580
VVIN_pl	72270	72441	VVIN_15	11594039	11593866
VVIN_pl	72478	72560	VVIN_15	11036259	11036178
VVIN_pl	73148	73311	VVIN_15	15555933	15555769
VVIN_pl	73381	73539	VVIN_15	8843869	8843719
VVIN_pl	75711	76057	VVIN_15	12283837	12283548
VVIN_pl	75797	75939	VVIN_15	18157137	18157002
VVIN_pl	78390	78657	VVIN_15	2979845	2979562
VVIN_pl	79990	80122	VVIN_15	429712	429579
VVIN_pl	80839	81195	VVIN_15	16651918	16651585
VVIN_pl	83205	83572	VVIN_15	18660915	18660570
VVIN_pl	87720	88002	VVIN_15	18810455	18810172
VVIN_pl	88769	88894	VVIN_15	16613252	16613114
VVIN_pl	90399	90606	VVIN_15	18692960	18692753
VVIN_pl	90500	90787	VVIN_15	13770159	13769867
VVIN_pl	91497	91774	VVIN_15	1171651	1171450
VVIN_pl	91511	91886	VVIN_15	9844588	9844214
VVIN_pl	91766	91937	VVIN_15	16393741	16393500
VVIN_pl	92973	93158	VVIN_15	3519134	3518958
VVIN_pl	93779	93957	VVIN_15	2335208	2335027
VVIN_pl	94459	94581	VVIN_15	19312231	19312109
VVIN_pl	94524	94628	VVIN_15	13774524	13774422
VVIN_pl	95126	96054	VVIN_15	3258057	3257213
VVIN_pl	95615	95663	VVIN_15	2288207	2288159
VVIN_pl	96996	97223	VVIN_15	9660384	9660171
VVIN_pl	98963	99120	VVIN_15	10759604	10759445
VVIN_pl	99642	99933	VVIN_15	18807698	18807466
VVIN_pl	99754	99930	VVIN_15	18811824	18811648
VVIN_pl	99754	99930	VVIN_15	18814556	18814380
VVIN_pl	101666	101792	VVIN_15	10414578	10414454
VVIN_pl	104643	104711	VVIN_15	16613476	16613408
VVIN_pl	104820	104939	VVIN_15	10100871	10100752
VVIN_pl	105370	105432	VVIN_15	5416849	5416787
VVIN_pl	105790	105888	VVIN_15	9752816	9752718
VVIN_pl	107077	107115	VVIN_15	9752938	9752900
VVIN_pl	107490	107667	VVIN_15	2436756	2436574
VVIN_pl	107702	108088	VVIN_15	13576220	13575834
VVIN_pl	107766	107943	VVIN_15	14765955	14765773
VVIN_pl	108625	109020	VVIN_15	17551773	17551500
VVIN_pl	108627	109020	VVIN_15	17595438	17595160
VVIN_pl	108627	109020	VVIN_15	17483301	17483023
VVIN_pl	108630	109009	VVIN_15	17444475	17444160
VVIN_pl	110051	110295	VVIN_15	9754872	9754628
VVIN_pl	110333	110725	VVIN_15	10913669	10913298
VVIN_pl	110384	110436	VVIN_15	16613408	16613356
VVIN_pl	111557	111601	VVIN_15	14998953	14998909
VVIN_pl	112284	112320	VVIN_15	8647284	8647248
VVIN_pl	113022	113240	VVIN_15	9754649	9754431
VVIN_pl	113096	113266	VVIN_15	13066747	13066585
VVIN_pl	113309	113360	VVIN_15	9752478	9752427
VVIN_pl	113501	113800	VVIN_15	16776952	16776643
VVIN_pl	113659	113720	VVIN_15	8647250	8647189
VVIN_pl	113743	113800	VVIN_15	16776645	16776588
VVIN_pl	114900	115118	VVIN_15	11395515	11395349
VVIN_pl	114900	115118	VVIN_15	11413499	11413335
VVIN_pl	117927	117988	VVIN_15	17955872	17955811
VVIN_pl	117998	118144	VVIN_15	10914310	10914164
VVIN_pl	119860	120041	VVIN_15	14154639	14154453
VVIN_pl	119913	120043	VVIN_15	14178724	14178594
VVIN_pl	119913	120043	VVIN_15	13954848	13954727
VVIN_pl	120702	120878	VVIN_15	16389501	16389338
VVIN_pl	121374	121486	VVIN_15	11837642	11837534
VVIN_pl	123342	123549	VVIN_15	13774704	13774502
[truncated: 4,823 more rows]
